# Supplementary material for: Clinical and prognostic implications of an immune‐related risk model based on TP53 status in lung adenocarcinoma
Source: J Cell Mol Med. 2021 Dec 8;26(2):436–48. doi: 10.1111/jcmm.17097 (PMC8743672; doi:10.1111/jcmm.17097)
Supplement: Supplementary file 6 — Table S2 [file JCMM-26-436-s004.xlsx]

## Sheet: Sheet1
Supplementary Table 2 Primers and RNA sequence used in this study
List of oligonucleotide sequences	5' --> 3'
primers for RT-PCR
BPIFB1-F	CAGTGCCATGCGGGAAAAG
BPIFB1-R	GCTGGAGGATGTTAGCTGTGA
BPIFB2-F	GCTTGGGCAAGTAGGCTGG
BPIFB2-R	GCCTTGTTGAGTCGGACCAC
SCGB3A1-F	TCCGCTCGTGCTTTCTTAGTG
SCGB3A1-R	GAGCCCTCTATGAGGTGGTTC
INHA-F	GGGTCCACATAATACCAACCTCA
INHA-R	CCTGGCCTTCAAGTACCAGC
SSTR5-F	TGTTTGCGGGATGTTGGCT
SSTR5-R	CTGTTGGCGTAGGAGAGGA
CRHR2-F	GGTCCCTACTCCTACTGCAAC
CRHR2-R	CCAAGCATTCTCGATAGGCATTC
PDCD1-F	CCAGGATGGTTCTTAGACTCCC
PDCD1-R	TTTAGCACGAAGCTCTCCGAT
CD274-F	TGGCATTTGCTGAACGCATTT
CD274-R	TGCAGCCAGGTCTAATTGTTTT
GAPDH-F	GGAGCGAGATCCCTCCAAAAT
GAPDH-R	GGCTGTTGTCATACTTCTCATGG
