# Supplementary material for: Clinical and prognostic implications of an immune‐related risk model based on TP53 status in lung adenocarcinoma
Source: J Cell Mol Med. 2021 Dec 8;26(2):436–48. doi: 10.1111/jcmm.17097 (PMC8743672; doi:10.1111/jcmm.17097)
Supplement: Supplementary file 7 — Table S3 [file JCMM-26-436-s002.xlsx]

## Sheet: Table S3-DEG
Supplementary Table 3 Differentially expressed genes set
gene_id	baseMean	logFC	lfcSE	stat	P.Value	adj.P.Val	gene	entrez
ENSG00000001084	5116.04	-1.00975	0.130926	-7.71235	1.24e-14	7.5e-13	GCLC	2729
ENSG00000002745	28.0272	-1.2076	0.155817	-7.75013	9.18e-15	5.72e-13	WNT16	51384
ENSG00000005073	22.7	-1.16008	0.270263	-4.2924	1.77e-05	0.000128318	HOXA11	3207
ENSG00000006047	248.006	-1.01962	0.170478	-5.98098	2.22e-09	4.45e-08	YBX2	51087
ENSG00000006059	0.487985	-1.50623	0.448893	-3.35543	0.000792411	0.00343962	KRT33A	3883
ENSG00000006128	14.4436	-2.2632	0.351865	-6.432	1.26e-10	3.38e-09	TAC1	6863
ENSG00000006377	44.0768	-1.54543	0.250334	-6.17346	6.68e-10	1.53e-08	DLX6	1750
ENSG00000006611	240.058	1.65031	0.222533	7.41604	1.21e-13	5.94e-12	USH1C	10083
ENSG00000006659	0.574895	-1.41884	0.381528	-3.71882	0.000200156	0.00106148	LGALS14	56891
ENSG00000007174	440.958	1.31217	0.205803	6.37587	1.82e-10	4.73e-09	DNAH9	1770
ENSG00000007216	187.25	1.80093	0.258492	6.96708	3.24e-12	1.2e-10	SLC13A2	9058
ENSG00000007350	34.2417	-1.11429	0.218222	-5.10621	3.29e-07	3.8e-06	TKTL1	8277
ENSG00000007402	4157.05	1.19021	0.156978	7.58201	3.4e-14	1.87e-12	CACNA2D2	9254
ENSG00000008226	330.214	1.16946	0.13993	8.35743	6.41e-17	6.18e-15	DLEC1	9940
ENSG00000009694	408.531	1.06449	0.186785	5.69899	1.21e-08	2e-07	TENM1	10178
ENSG00000009709	419.837	1.55676	0.348095	4.47222	7.74e-06	6.26e-05	PAX7	5081
ENSG00000010282	34.1959	1.44483	0.223096	6.47627	9.4e-11	2.59e-09	HHATL	57467
ENSG00000011426	2097.67	-1.13841	0.114255	-9.96377	2.2e-23	8.04e-21	ANLN	54443
ENSG00000011677	115.576	-1.50291	0.295676	-5.08294	3.72e-07	4.24e-06	GABRA3	2556
ENSG00000016490	5.09276	1.13384	0.334861	3.38599	0.000709208	0.00312687	CLCA1	1179
ENSG00000019102	1469.09	1.12193	0.148042	7.57847	3.5e-14	1.91e-12	VSIG2	23584
ENSG00000022355	1.18725	-1.37291	0.363859	-3.7732	0.000161169	0.000879625	GABRA1	2554
ENSG00000024526	486.723	-1.08021	0.117067	-9.22731	2.78e-20	5.59e-18	DEPDC1	55635
ENSG00000034239	277.022	1.14514	0.182048	6.29029	3.17e-10	7.86e-09	EFCAB1	79645
ENSG00000034971	35.6793	1.47502	0.222005	6.64408	3.05e-11	9.33e-10	MYOC	4653
ENSG00000036828	36.0303	1.97335	0.22706	8.69086	3.6e-18	4.54e-16	CASR	846
ENSG00000039537	242.6	1.29628	0.181146	7.15599	8.31e-13	3.53e-11	C6	729
ENSG00000042304	0.577789	-1.01014	0.253165	-3.99003	6.61e-05	0.000405115	C2orf83	56918
ENSG00000044012	4.60689	1.22171	0.307518	3.97281	7.1e-05	0.000431198	GUCA2B	2981
ENSG00000046774	62.1853	-1.18445	0.410051	-2.88855	0.00387026	0.0131692	MAGEC2	51438
ENSG00000053108	873.249	1.45738	0.169487	8.59875	8.06e-18	9.44e-16	FSTL4	23105
ENSG00000056291	37.082	-1.28635	0.256064	-5.02354	5.07e-07	5.61e-06	NPFFR2	10886
ENSG00000065328	405.952	-1.08273	0.112137	-9.65538	4.66e-22	1.37e-19	MCM10	55388
ENSG00000066279	993.586	-1.0133	0.113288	-8.94446	3.74e-19	5.84e-17	ASPM	259266
ENSG00000066405	9426.78	1.02953	0.230461	4.46725	7.92e-06	6.38e-05	CLDN18	51208
ENSG00000067715	452.628	-1.1433	0.146593	-7.79915	6.23e-15	4.05e-13	SYT1	6857
ENSG00000068985	9.90834	-2.56429	0.415183	-6.17629	6.56e-10	1.51e-08	PAGE1	8712
ENSG00000069482	97.5614	-1.16218	0.20863	-5.57055	2.54e-08	3.92e-07	GAL	51083
ENSG00000069764	260.538	1.97075	0.141982	13.8803	8.34e-44	5.65e-40	PLA2G10	8399
ENSG00000071909	138.122	-1.09273	0.165134	-6.61725	3.66e-11	1.11e-09	MYO3B	140469
ENSG00000072041	44.7849	-1.57489	0.268989	-5.85486	4.77e-09	8.87e-08	SLC6A15	55117
ENSG00000075043	27.2506	1.23725	0.236603	5.22923	1.7e-07	2.12e-06	KCNQ2	3785
ENSG00000077264	265.413	1.73376	0.158315	10.9513	6.55e-28	6.66e-25	PAK3	5063
ENSG00000077274	361.329	2.16439	0.194888	11.1058	1.18e-28	1.37e-25	CAPN6	827
ENSG00000077935	100.458	-1.27902	0.167749	-7.62462	2.45e-14	1.38e-12	SMC1B	27127
ENSG00000078295	70.5344	1.04645	0.138665	7.54662	4.47e-14	2.38e-12	ADCY2	108
ENSG00000078328	28.1766	3.12384	0.303134	10.3051	6.68e-25	3.94e-22	RBFOX1	54715
ENSG00000078898	481.741	2.18702	0.263964	8.28528	1.18e-16	1.07e-14	BPIFB2	80341
ENSG00000079393	110.217	-1.12871	0.223351	-5.05354	4.34e-07	4.86e-06	DUSP13	51207
ENSG00000079689	12.3117	-1.04124	0.257303	-4.04675	5.19e-05	0.000328846	SCGN	10590
ENSG00000080572	43.5737	1.17596	0.212339	5.53814	3.06e-08	4.63e-07	PIH1D3	139212
ENSG00000080618	514.957	1.24351	0.214805	5.78902	7.08e-09	1.25e-07	CPB2	1361
ENSG00000080986	522.613	-1.05611	0.103119	-10.2417	1.29e-24	6.4e-22	NDC80	10403
ENSG00000081051	8.04464	-1.01681	0.2634	-3.86034	0.000113229	0.000648448	AFP	174
ENSG00000081985	61.7322	-1.16011	0.120733	-9.60887	7.34e-22	2.06e-19	IL12RB2	3595
ENSG00000083782	56.7728	-1.15405	0.217532	-5.30523	1.13e-07	1.47e-06	EPYC	1833
ENSG00000084628	40.1201	-1.58993	0.179956	-8.83512	1e-18	1.46e-16	NKAIN1	79570
ENSG00000085999	274.269	-1.07309	0.101829	-10.5381	5.76e-26	4.11e-23	RAD54L	8438
ENSG00000086159	41.8337	1.0088	0.177281	5.69044	1.27e-08	2.09e-07	AQP6	363
ENSG00000086506	7.08589	-1.1915	0.218245	-5.45946	4.78e-08	6.83e-07	HBQ1	3049
ENSG00000086696	257.818	1.48113	0.182824	8.10142	5.43e-16	4.3e-14	HSD17B2	3294
ENSG00000088305	316.075	-1.12451	0.0973567	-11.5504	7.34e-31	1.19e-27	DNMT3B	1789
ENSG00000088325	2487.8	-1.15027	0.112314	-10.2415	1.29e-24	6.4e-22	TPX2	22974
ENSG00000089116	18.4661	-1.10038	0.257996	-4.26511	2e-05	0.000142759	LHX5	64211
ENSG00000090889	863.444	-1.01953	0.11144	-9.14877	5.76e-20	1.06e-17	KIF4A	24137
ENSG00000091129	476.193	-1.05317	0.135383	-7.77921	7.3e-15	4.67e-13	NRCAM	4897
ENSG00000091137	250.899	1.3019	0.1677	7.76327	8.28e-15	5.24e-13	SLC26A4	5172
ENSG00000092009	12.8157	1.14935	0.150732	7.6251	2.44e-14	1.38e-12	CMA1	1215
ENSG00000092853	335.701	-1.08298	0.101796	-10.6387	1.97e-26	1.51e-23	CLSPN	63967
ENSG00000095932	79.4769	1.0519	0.188916	5.56806	2.58e-08	3.97e-07	SMIM24	284422
ENSG00000096088	66576.6	3.85027	0.242274	15.8922	7.18e-57	9.73e-53	PGC	5225
ENSG00000096395	0.55258	-1.10446	0.282685	-3.90703	9.34e-05	0.000548557	MLN	4295
ENSG00000099399	31.1171	-2.93227	0.411034	-7.13389	9.76e-13	4.06e-11	MAGEB2	4113
ENSG00000099834	92.9113	1.37299	0.200998	6.83088	8.44e-12	2.88e-10	CDHR5	53841
ENSG00000100012	54.3718	1.87706	0.219984	8.53272	1.43e-17	1.57e-15	SEC14L3	266629
ENSG00000100285	333.279	-1.86012	0.182121	-10.2136	1.72e-24	8.24e-22	NEFH	4744
ENSG00000100314	33.2657	-1.04506	0.126074	-8.28931	1.14e-16	1.04e-14	CABP7	164633
ENSG00000100448	81.2887	1.04761	0.146765	7.138	9.47e-13	3.96e-11	CTSG	1511
ENSG00000100473	305.793	-1.09226	0.154578	-7.06609	1.59e-12	6.32e-11	COCH	1690
ENSG00000100557	78.3628	1.09181	0.260032	4.19876	2.68e-05	0.000184715	CCDC198	55195
ENSG00000100593	12.2522	-1.51016	0.203662	-7.41502	1.22e-13	5.96e-12	ISM2	145501
ENSG00000100604	58.1361	-1.65583	0.223663	-7.40325	1.33e-13	6.45e-12	CHGA	1113
ENSG00000100665	107.688	1.3297	0.305569	4.35156	1.35e-05	0.000101581	SERPINA4	5267
ENSG00000100867	91.9627	-1.20227	0.148953	-8.07149	6.94e-16	5.36e-14	DHRS2	10202
ENSG00000101057	2279.47	-1.18837	0.126421	-9.40009	5.45e-21	1.32e-18	MYBL2	4605
ENSG00000101198	61.6416	-1.0429	0.163247	-6.38851	1.68e-10	4.38e-09	NKAIN4	128414
ENSG00000101448	15.5677	1.41277	0.204738	6.90037	5.19e-12	1.84e-10	EPPIN	57119
ENSG00000101470	400.565	-1.40645	0.186647	-7.53533	4.87e-14	2.56e-12	TNNC2	7125
ENSG00000101842	2377.08	1.21621	0.211668	5.74583	9.15e-09	1.58e-07	VSIG1	340547
ENSG00000101951	2.0648	-2.19207	0.360548	-6.07983	1.2e-09	2.58e-08	PAGE4	9506
ENSG00000102243	177.722	-1.20239	0.189229	-6.35412	2.1e-10	5.38e-09	VGLL1	51442
ENSG00000102387	20.456	-1.34229	0.174191	-7.70583	1.3e-14	7.84e-13	TAF7L	54457
ENSG00000102854	22632.4	1.45309	0.186835	7.77741	7.4e-15	4.73e-13	MSLN	10232
ENSG00000103316	1233.67	1.03458	0.155697	6.64485	3.04e-11	9.3e-10	CRYM	1428
ENSG00000104044	55.6045	1.4458	0.160116	9.02966	1.72e-19	2.88e-17	OCA2	4948
ENSG00000104055	21.1758	-1.04338	0.191317	-5.45367	4.93e-08	7.04e-07	TGM5	9333
ENSG00000104112	50.3731	-1.99623	0.169634	-11.7679	5.72e-32	1.22e-28	SCG3	29106
ENSG00000104755	7.904	-1.27593	0.356948	-3.57456	0.000350821	0.00171794	ADAM2	2515
ENSG00000104818	0.531389	-1.57187	0.508745	-3.0897	0.00200357	0.00756336	CGB2	114336
ENSG00000104833	145.085	-1.00612	0.167491	-6.00705	1.89e-09	3.88e-08	TUBB4A	10382
ENSG00000104879	65.4304	-1.48297	0.163867	-9.04979	1.43e-19	2.44e-17	CKM	1158
ENSG00000104941	1.83395	-1.56526	0.251672	-6.21946	4.99e-10	1.18e-08	RSPH6A	81492
ENSG00000105141	27.5454	-1.9371	0.42609	-4.54621	5.46e-06	4.59e-05	CASP14	23581
ENSG00000105143	3.96971	-1.2704	0.202968	-6.25912	3.87e-10	9.41e-09	SLC1A6	6511
ENSG00000105255	36.2225	-1.4283	0.136854	-10.4366	1.69e-25	1.12e-22	FSD1	79187
ENSG00000105613	98.4066	-1.00441	0.117363	-8.55812	1.15e-17	1.3e-15	MAST1	22983
ENSG00000105737	115.059	-1.31472	0.153292	-8.57661	9.77e-18	1.13e-15	GRIK5	2901
ENSG00000105889	80.1669	-1.48648	0.14639	-10.1543	3.17e-24	1.42e-21	STEAP1B	256227
ENSG00000105991	86.8973	-1.36625	0.145562	-9.38604	6.23e-21	1.48e-18	HOXA1	3198
ENSG00000106113	33.1172	1.03674	0.145016	7.14917	8.73e-13	3.67e-11	CRHR2	1395
ENSG00000106258	473.881	1.16704	0.160587	7.26736	3.67e-13	1.65e-11	CYP3A5	1577
ENSG00000106631	0.761724	-1.23721	0.264678	-4.67441	2.95e-06	2.66e-05	MYL7	58498
ENSG00000106689	28.4726	-1.41946	0.191744	-7.40289	1.33e-13	6.46e-12	LHX2	9355
ENSG00000107954	150.902	-1.16188	0.164146	-7.07835	1.46e-12	5.84e-11	NEURL1	9148
ENSG00000108417	0.401555	-1.28553	0.342811	-3.74997	0.000176859	0.000953102	KRT37	8688
ENSG00000108551	4293.99	1.08217	0.138127	7.83458	4.7e-15	3.11e-13	RASD1	51655
ENSG00000108576	674.822	1.38509	0.23573	5.87573	4.21e-09	7.92e-08	SLC6A4	6532
ENSG00000108602	2484.38	1.13599	0.207454	5.47587	4.35e-08	6.3e-07	ALDH3A1	218
ENSG00000109132	6.04594	1.56231	0.418872	3.7298	0.000191631	0.00102349	PHOX2B	8929
ENSG00000109158	1.92084	1.00895	0.291276	3.46389	0.000532419	0.0024478	GABRA4	2557
ENSG00000109511	198.363	2.1005	0.257836	8.14668	3.74e-16	3.05e-14	ANXA10	11199
ENSG00000109832	20.1131	-1.00483	0.156336	-6.42737	1.3e-10	3.47e-09	DDX25	29118
ENSG00000110195	7885.44	1.00753	0.138698	7.26421	3.75e-13	1.68e-11	FOLR1	2348
ENSG00000110375	27.5062	-1.2085	0.142679	-8.47005	2.45e-17	2.53e-15	UPK2	7379
ENSG00000110680	2439.25	1.55278	0.320968	4.83779	1.31e-06	1.3e-05	CALCA	796
ENSG00000110900	1430.91	1.17099	0.138438	8.45863	2.71e-17	2.77e-15	TSPAN11	441631
ENSG00000111218	88.111	1.29295	0.17798	7.2646	3.74e-13	1.68e-11	PRMT8	56341
ENSG00000111404	51.9159	1.81754	0.186244	9.7589	1.69e-22	5.41e-20	RERGL	79785
ENSG00000111432	232.041	1.25953	0.184357	6.83201	8.37e-12	2.86e-10	FZD10	11211
ENSG00000112246	11.9939	-2.39235	0.274484	-8.71582	2.89e-18	3.75e-16	SIM1	6492
ENSG00000112530	85.8016	1.04831	0.157149	6.67082	2.54e-11	7.93e-10	PACRG	135138
ENSG00000112539	85.0137	1.24626	0.211037	5.90542	3.52e-09	6.72e-08	C6orf118	168090
ENSG00000112742	461.874	-1.10933	0.107352	-10.3336	4.97e-25	2.97e-22	TTK	7272
ENSG00000113100	0.892202	-1.41263	0.48418	-2.91758	0.00352765	0.0121942	CDH9	1007
ENSG00000113196	10.4937	1.30656	0.269694	4.8446	1.27e-06	1.26e-05	HAND1	9421
ENSG00000113303	30.0945	1.23646	0.161294	7.6659	1.78e-14	1.04e-12	BTNL8	79908
ENSG00000113327	13.3406	-1.51945	0.448704	-3.38631	0.000708388	0.00312393	GABRG2	2566
ENSG00000114248	309.666	1.13708	0.169058	6.72597	1.74e-11	5.57e-10	LRRC31	79782
ENSG00000114349	1.68623	-1.3643	0.262981	-5.18786	2.13e-07	2.58e-06	GNAT1	2779
ENSG00000114771	283.982	1.55977	0.186086	8.382	5.2e-17	5.07e-15	AADAC	13
ENSG00000115163	280.149	-1.06087	0.11505	-9.22095	2.94e-20	5.87e-18	CENPA	1058
ENSG00000115263	4.08749	-2.344	0.417334	-5.61661	1.95e-08	3.07e-07	GCG	2641
ENSG00000115386	63.649	3.38191	0.366547	9.22641	2.8e-20	5.6e-18	REG1A	5967
ENSG00000115468	687.578	-1.03917	0.134289	-7.73826	1.01e-14	6.23e-13	EFHD1	80303
ENSG00000115758	13964.1	1.27821	0.128143	9.9749	1.96e-23	7.46e-21	ODC1	4953
ENSG00000115844	3.82442	-2.35456	0.21671	-10.865	1.69e-27	1.51e-24	DLX2	1746
ENSG00000116690	647.44	1.10572	0.170527	6.48412	8.92e-11	2.49e-09	PRG4	10216
ENSG00000117399	1522.14	-1.01797	0.114152	-8.9177	4.76e-19	7.33e-17	CDC20	991
ENSG00000117983	32148.5	1.38614	0.214296	6.46834	9.91e-11	2.72e-09	MUC5B	727897
ENSG00000118017	7.77872	1.00292	0.157326	6.3748	1.83e-10	4.76e-09	A4GNT	51146
ENSG00000118094	29.9176	1.14684	0.151512	7.56934	3.75e-14	2.03e-12	TREH	11181
ENSG00000118492	56.6799	1.184	0.204837	5.78021	7.46e-09	1.32e-07	ADGB	79747
ENSG00000118733	2.78297	-1.21365	0.32268	-3.76115	0.000169131	0.000917294	OLFM3	118427
ENSG00000119147	160.438	1.02083	0.175409	5.81969	5.9e-09	1.06e-07	ECRG4	84417
ENSG00000119457	365.555	1.32777	0.155486	8.53952	1.35e-17	1.5e-15	SLC46A2	57864
ENSG00000119913	1.43252	1.0618	0.275374	3.85583	0.000115337	0.000659217	TECTB	6975
ENSG00000119973	3.02359	-1.07412	0.363356	-2.95611	0.00311551	0.0109663	PRLHR	2834
ENSG00000120210	6.7633	-1.8106	0.265859	-6.8104	9.73e-12	3.28e-10	INSL6	11172
ENSG00000120669	55.0848	-2.14218	0.20668	-10.3647	3.59e-25	2.18e-22	SOHLH2	54937
ENSG00000120937	1.31471	-1.28814	0.300454	-4.28731	1.81e-05	0.000130732	NPPB	4879
ENSG00000121742	193.603	-1.08979	0.215202	-5.06401	4.11e-07	4.64e-06	GJB6	10804
ENSG00000121743	20.6876	-1.1471	0.167163	-6.86216	6.78e-12	2.35e-10	GJA3	2700
ENSG00000122136	19.4991	1.56577	0.24037	6.51403	7.32e-11	2.07e-09	OBP2A	29991
ENSG00000122420	198.482	1.23486	0.150888	8.18393	2.75e-16	2.32e-14	PTGFR	5737
ENSG00000122585	10.2396	-1.28598	0.345065	-3.72678	0.000193942	0.00103298	NPY	4852
ENSG00000122711	71.7943	1.18975	0.273318	4.353	1.34e-05	0.000101015	SPINK4	27290
ENSG00000122735	162.389	1.11248	0.179761	6.18866	6.07e-10	1.41e-08	DNAI1	27019
ENSG00000122966	6243.71	1.336	0.122573	10.8996	1.16e-27	1.07e-24	CIT	11113
ENSG00000123307	0.557407	1.77609	0.607247	2.92482	0.00344659	0.0119527	NEUROD4	58158
ENSG00000123485	688.144	-1.15629	0.112327	-10.294	7.5e-25	4.18e-22	HJURP	55355
ENSG00000123561	0.921008	1.09059	0.413118	2.63989	0.00829323	0.0248095	SERPINA7	6906
ENSG00000123569	1.1277	-1.34248	0.495705	-2.70823	0.00676439	0.0209449	H2BW1	158983
ENSG00000123576	0.587061	-1.63964	0.50092	-3.27325	0.00106317	0.00441408	ESX1	80712
ENSG00000123584	0.815126	-2.36864	0.677064	-3.49839	0.000468072	0.00219208	MAGEA9	4108
ENSG00000123999	347.021	1.08559	0.227803	4.76548	1.88e-06	1.8e-05	INHA	3623
ENSG00000124092	6.04491	-2.39565	0.23652	-10.1287	4.12e-24	1.82e-21	CTCFL	140690
ENSG00000124107	19789.1	1.09067	0.141133	7.72798	1.09e-14	6.69e-13	SLPI	6590
ENSG00000124205	15.55	1.18141	0.247716	4.76924	1.85e-06	1.77e-05	EDN3	1908
ENSG00000124237	525.911	1.2621	0.228803	5.51609	3.47e-08	5.16e-07	C20orf85	128602
ENSG00000124260	62.7547	-3.45774	0.39286	-8.80147	1.35e-18	1.91e-16	MAGEA10	4109
ENSG00000124469	34.4643	1.14168	0.213932	5.33666	9.47e-08	1.25e-06	CEACAM8	1088
ENSG00000124610	2.88311	-1.22031	0.474813	-2.57009	0.0101672	0.0294093	H1-1	3024
ENSG00000124635	118.77	-1.08106	0.136893	-7.89709	2.85e-15	1.98e-13	H2BC11	8970
ENSG00000124780	127.308	1.03535	0.134918	7.67393	1.67e-14	9.83e-13	KCNK17	89822
ENSG00000124915	3.90965	1.13831	0.197689	5.75809	8.51e-09	1.48e-07	MYRF-AS1	26070
ENSG00000124935	1.77997	-1.34536	0.442329	-3.04154	0.00235369	0.00865261	SCGB1D2	10647
ENSG00000125207	16.9004	1.14391	0.248234	4.60821	4.06e-06	3.56e-05	PIWIL1	9271
ENSG00000125255	20.595	2.83834	0.300913	9.43245	4.01e-21	9.93e-19	SLC10A2	6555
ENSG00000125409	33.6878	1.0396	0.129839	8.00687	1.18e-15	8.68e-14	TEKT3	64518
ENSG00000125816	4.04098	-1.47739	0.362866	-4.07145	4.67e-05	0.000299982	NKX2-4	644524
ENSG00000125851	857.988	2.91951	0.24856	11.7457	7.43e-32	1.51e-28	PCSK2	5126
ENSG00000125999	9232.43	1.29113	0.206551	6.25088	4.08e-10	9.88e-09	BPIFB1	92747
ENSG00000126752	9.39875	-2.04576	0.512796	-3.98942	6.62e-05	0.000405848	SSX1	6756
ENSG00000126787	729.276	-1.0516	0.110788	-9.49198	2.27e-21	5.91e-19	DLGAP5	9787
ENSG00000126890	31.0286	-3.51959	0.494468	-7.11793	1.1e-12	4.52e-11	CTAG2	30848
ENSG00000127324	4349.33	1.18105	0.175272	6.73837	1.6e-11	5.16e-10	TSPAN8	7103
ENSG00000127423	121.876	-1.15963	0.0929417	-12.477	9.97e-36	2.7e-32	AUNIP	79000
ENSG00000128536	756.409	1.21368	0.16579	7.3206	2.47e-13	1.14e-11	CDHR3	222256
ENSG00000128564	71.744	-1.57661	0.173569	-9.0835	1.05e-19	1.84e-17	VGF	7425
ENSG00000128713	10.0214	-1.32817	0.373521	-3.55582	0.000376808	0.00182544	HOXD11	3237
ENSG00000128714	12.0092	-2.50264	0.408134	-6.13191	8.68e-10	1.94e-08	HOXD13	3239
ENSG00000129152	0.393842	-1.55692	0.473859	-3.28562	0.0010176	0.00424966	MYOD1	4654
ENSG00000129437	88.6263	1.04074	0.198975	5.23054	1.69e-07	2.11e-06	KLK14	43847
ENSG00000130226	44.1296	1.07885	0.153314	7.03687	1.97e-12	7.63e-11	DPP6	1804
ENSG00000130294	1577.92	-1.82248	0.249943	-7.2916	3.06e-13	1.39e-11	KIF1A	547
ENSG00000130822	62.6852	-1.01148	0.161844	-6.24974	4.11e-10	9.94e-09	PNCK	139728
ENSG00000130829	119.824	-1.76487	0.189982	-9.28969	1.55e-20	3.35e-18	DUSP9	1852
ENSG00000131080	168.143	1.78183	0.105988	16.8117	2e-63	4.07e-59	EDA2R	60401
ENSG00000131094	24.0151	-1.02865	0.158727	-6.48065	9.13e-11	2.53e-09	C1QL1	10882
ENSG00000131126	10.0812	-1.08839	0.230429	-4.72332	2.32e-06	2.16e-05	TEX101	83639
ENSG00000131668	689.96	1.0351	0.262492	3.94338	8.03e-05	0.000480834	BARX1	56033
ENSG00000131914	8.66169	-3.77958	0.275859	-13.7011	1e-42	5.81e-39	LIN28A	79727
ENSG00000132204	27.9515	-1.41184	0.26221	-5.38438	7.27e-08	9.93e-07	NA	NA
ENSG00000132259	56.1808	1.10614	0.166188	6.65594	2.82e-11	8.7e-10	CNGA4	1262
ENSG00000132446	2.05099	-1.43258	0.595297	-2.40649	0.0161065	0.0428961	FTHL17	53940
ENSG00000132464	84.2769	1.12118	0.1525	7.35201	1.95e-13	9.2e-12	ENAM	10117
ENSG00000132749	233.504	-1.07489	0.124637	-8.62416	6.46e-18	7.67e-16	TESMIN	9633
ENSG00000132874	308.723	2.99367	0.235462	12.714	4.95e-37	1.68e-33	SLC14A2	8170
ENSG00000133115	110.315	1.03633	0.207859	4.98573	6.17e-07	6.68e-06	STOML3	161003
ENSG00000133454	22.0404	-1.59761	0.202815	-7.87718	3.35e-15	2.28e-13	MYO18B	84700
ENSG00000133661	13562.3	1.03914	0.162878	6.37987	1.77e-10	4.62e-09	SFTPD	6441
ENSG00000133710	1304.26	1.31616	0.169069	7.78473	6.99e-15	4.51e-13	SPINK5	11005
ENSG00000133863	39.9967	-1.55415	0.259658	-5.98538	2.16e-09	4.35e-08	TEX15	56154
ENSG00000134020	1670.65	1.29601	0.183838	7.04975	1.79e-12	7.02e-11	PEBP4	157310
ENSG00000134193	179.151	4.4698	0.285312	15.6664	2.57e-55	2.61e-51	REG4	83998
ENSG00000134216	682.477	1.75542	0.186412	9.41686	4.65e-21	1.14e-18	CHIA	27159
ENSG00000134240	191.958	1.53978	0.247906	6.21114	5.26e-10	1.23e-08	HMGCS2	3158
ENSG00000134258	494.89	-1.01688	0.180552	-5.63204	1.78e-08	2.84e-07	VTCN1	79679
ENSG00000134365	2.78299	-1.44368	0.298265	-4.84025	1.3e-06	1.29e-05	CFHR4	10877
ENSG00000134398	1128.15	1.95575	0.195272	10.0155	1.3e-23	5.2e-21	ERN2	10595
ENSG00000134438	2.939	-1.62095	0.293682	-5.51942	3.4e-08	5.07e-07	RAX	30062
ENSG00000134548	98.2195	-1.37617	0.194081	-7.09067	1.33e-12	5.39e-11	SPX	80763
ENSG00000134640	0.769181	-1.24634	0.363336	-3.43027	0.000602987	0.00272262	MTNR1B	4544
ENSG00000134690	852.627	-1.03047	0.0958464	-10.7512	5.85e-27	5.06e-24	CDCA8	55143
ENSG00000134812	1.92233	1.26552	0.321428	3.93718	8.24e-05	0.000491823	CBLIF	2694
ENSG00000135220	4.44875	1.42893	0.389235	3.67112	0.00024149	0.0012467	UGT2A3	79799
ENSG00000135312	14.2236	1.15124	0.163791	7.02869	2.08e-12	8.06e-11	HTR1B	3351
ENSG00000135346	58.6291	1.03871	0.33656	3.08624	0.00202704	0.00764254	CGA	1081
ENSG00000135451	607.661	-1.01586	0.117344	-8.65716	4.84e-18	5.98e-16	TROAP	10024
ENSG00000135472	250.132	1.96867	0.140944	13.9677	2.45e-44	2e-40	FAIM2	23017
ENSG00000135747	9.38776	-1.0082	0.117758	-8.56164	1.11e-17	1.27e-15	ZNF670-ZNF695	100533111
ENSG00000135773	502.884	1.3413	0.146297	9.16834	4.8e-20	9.13e-18	CAPN9	10753
ENSG00000136059	1103.26	1.41204	0.121886	11.5849	4.91e-31	8.69e-28	VILL	50853
ENSG00000136110	135.392	1.38823	0.307213	4.51878	6.22e-06	5.15e-05	CNMD	11061
ENSG00000136231	615.98	-1.50211	0.16634	-9.03038	1.71e-19	2.87e-17	IGF2BP3	10643
ENSG00000136535	7.353	-2.01852	0.236012	-8.55259	1.2e-17	1.36e-15	TBR1	10716
ENSG00000136695	139.978	-1.38003	0.234698	-5.88004	4.1e-09	7.73e-08	IL36RN	26525
ENSG00000136697	1.04371	-1.06828	0.268042	-3.98548	6.73e-05	0.00041184	IL1F10	84639
ENSG00000136872	88.217	1.88574	0.176871	10.6617	1.54e-26	1.23e-23	ALDOB	229
ENSG00000136918	187.506	1.18997	0.192419	6.18427	6.24e-10	1.44e-08	WDR38	401551
ENSG00000136943	410.209	-1.37191	0.133223	-10.2979	7.2e-25	4.12e-22	CTSV	1515
ENSG00000137090	5.71727	-1.18618	0.259659	-4.56821	4.92e-06	4.2e-05	DMRT1	1761
ENSG00000137270	16.9876	-1.01657	0.159198	-6.38559	1.71e-10	4.46e-09	GCM1	8521
ENSG00000137473	82.1595	1.07883	0.197586	5.46007	4.76e-08	6.82e-07	TTC29	83894
ENSG00000137674	1.97558	-1.38959	0.265352	-5.23677	1.63e-07	2.05e-06	MMP20	9313
ENSG00000137675	0.592505	1.38869	0.402987	3.44598	0.000568989	0.00259263	MMP27	64066
ENSG00000137745	1460.63	-1.22589	0.210598	-5.82101	5.85e-09	1.05e-07	MMP13	4322
ENSG00000137857	3006.48	1.01289	0.13779	7.35096	1.97e-13	9.26e-12	DUOX1	53905
ENSG00000138083	30.2401	-1.4525	0.223189	-6.50793	7.62e-11	2.15e-09	SIX3	6496
ENSG00000138109	40.0863	1.46546	0.188821	7.7611	8.42e-15	5.32e-13	CYP2C9	1559
ENSG00000138622	66.4323	1.05921	0.185681	5.70448	1.17e-08	1.95e-07	HCN4	10021
ENSG00000138778	560.923	-1.00829	0.0981185	-10.2762	9.02e-25	4.96e-22	CENPE	1062
ENSG00000139144	181.36	2.246	0.23115	9.71662	2.56e-22	7.77e-20	PIK3C2G	5288
ENSG00000139219	118.545	-3.84063	0.221917	-17.3066	4.2e-67	1.71e-62	COL2A1	1280
ENSG00000139445	17.134	-1.50911	0.226968	-6.64899	2.95e-11	9.07e-10	FOXN4	121643
ENSG00000139800	26.3771	-1.11816	0.288716	-3.87288	0.000107558	0.000619897	ZIC5	85416
ENSG00000140015	12.0881	-1.55683	0.306422	-5.08067	3.76e-07	4.28e-06	KCNH5	27133
ENSG00000140254	887.004	1.03779	0.129179	8.03374	9.45e-16	7.12e-14	DUOXA1	90527
ENSG00000140274	57.5705	1.84073	0.16772	10.975	5.04e-28	5.54e-25	DUOXA2	405753
ENSG00000140279	579.332	2.01999	0.156783	12.884	5.54e-38	2.25e-34	DUOX2	50506
ENSG00000140481	83.3018	1.0899	0.190879	5.70989	1.13e-08	1.89e-07	CCDC33	80125
ENSG00000140519	48.7482	-1.50434	0.196124	-7.67036	1.72e-14	1.01e-12	RHCG	51458
ENSG00000140534	252.548	-1.06355	0.0996633	-10.6714	1.39e-26	1.15e-23	TICRR	90381
ENSG00000141449	221.955	-1.28896	0.145091	-8.88381	6.46e-19	9.59e-17	GREB1L	80000
ENSG00000142025	13.0627	-1.27395	0.335127	-3.80139	0.000143884	0.000797711	DMRTC2	63946
ENSG00000142484	41.8319	1.62668	0.33234	4.89462	9.85e-07	1.01e-05	TM4SF5	9032
ENSG00000142619	61.3459	-2.2237	0.275699	-8.06567	7.28e-16	5.59e-14	PADI3	51702
ENSG00000142945	1024.54	-1.1754	0.107148	-10.9699	5.34e-28	5.71e-25	KIF2C	11004
ENSG00000142973	7177.58	1.12125	0.174128	6.43925	1.2e-10	3.25e-09	CYP4B1	1580
ENSG00000143032	1.37636	-1.74712	0.395016	-4.42291	9.74e-06	7.64e-05	BARHL2	343472
ENSG00000143167	190.023	1.0188	0.174182	5.84903	4.94e-09	9.12e-08	GPA33	10223
ENSG00000143469	45.0581	-1.0474	0.227007	-4.61394	3.95e-06	3.47e-05	SYT14	255928
ENSG00000143536	0.679484	-1.25188	0.365542	-3.42471	0.00061545	0.00276843	CRNN	49860
ENSG00000144015	0.581547	-1.34591	0.446622	-3.01354	0.00258223	0.00937199	TRIM43	129868
ENSG00000144130	17.9103	-1.01602	0.133063	-7.63564	2.25e-14	1.28e-12	NT5DC4	284958
ENSG00000144191	267.154	1.57194	0.214744	7.3201	2.48e-13	1.15e-11	CNGA3	1261
ENSG00000144355	5.81637	-1.25549	0.180403	-6.95936	3.42e-12	1.26e-10	DLX1	1745
ENSG00000144407	26.9383	-1.39243	0.167576	-8.30923	9.63e-17	8.96e-15	PTH2R	5746
ENSG00000144852	32.2192	1.09796	0.155719	7.05094	1.78e-12	6.97e-11	NR1I2	8856
ENSG00000145087	17.659	-1.64841	0.237426	-6.94284	3.84e-12	1.4e-10	STXBP5L	9515
ENSG00000145321	10.5623	1.9261	0.456382	4.22036	2.44e-05	0.000169887	GC	2638
ENSG00000145526	26.1773	-2.98581	0.302061	-9.88477	4.85e-23	1.68e-20	CDH18	1016
ENSG00000146221	66.6212	1.23407	0.185056	6.66862	2.58e-11	8.03e-10	TCTE1	202500
ENSG00000146352	1.61602	-1.03086	0.354327	-2.90934	0.00362198	0.0124642	CLVS2	134829
ENSG00000146670	1004.17	-1.05379	0.101494	-10.3827	2.97e-25	1.86e-22	CDCA5	113130
ENSG00000146857	9.91489	-1.33648	0.320185	-4.17408	2.99e-05	0.00020337	STRA8	346673
ENSG00000146938	135.689	-1.11163	0.140884	-7.89036	3.01e-15	2.08e-13	NLGN4X	57502
ENSG00000147246	21.7791	-1.54932	0.349565	-4.43214	9.33e-06	7.36e-05	HTR2C	3358
ENSG00000147256	2.71557	-1.45132	0.352499	-4.11723	3.83e-05	0.00025291	ARHGAP36	158763
ENSG00000147509	92.3559	-1.01804	0.151878	-6.70298	2.04e-11	6.45e-10	RGS20	8601
ENSG00000147642	1495.16	1.40196	0.122625	11.4329	2.86e-30	4.31e-27	SYBU	55638
ENSG00000147869	1.08116	-1.66331	0.305996	-5.43572	5.46e-08	7.68e-07	CER1	9350
ENSG00000147889	1106.83	-1.40147	0.156691	-8.94417	3.75e-19	5.84e-17	CDKN2A	1029
ENSG00000148386	0.595767	2.05036	0.632505	3.24166	0.00118836	0.00485652	LCN9	392399
ENSG00000148798	159.246	-2.2601	0.223986	-10.0903	6.1e-24	2.64e-21	INA	9118
ENSG00000149021	13765.4	1.5443	0.247127	6.24903	4.13e-10	9.98e-09	SCGB1A1	7356
ENSG00000149305	3.07711	1.41868	0.325721	4.35549	1.33e-05	0.0001	HTR3B	9177
ENSG00000149948	803.565	-1.15928	0.236097	-4.91019	9.1e-07	9.44e-06	HMGA2	8091
ENSG00000150175	4.33791	1.07734	0.213865	5.0375	4.72e-07	5.25e-06	NA	NA
ENSG00000150244	6.02969	-2.7733	0.665331	-4.1683	3.07e-05	0.000207898	TRIM48	79097
ENSG00000150628	24.3925	1.15522	0.166352	6.94444	3.8e-12	1.39e-10	SPATA4	132851
ENSG00000151025	97.8583	-1.00548	0.183126	-5.49064	4e-08	5.85e-07	GPR158	57512
ENSG00000151033	0.980168	-1.76292	0.448921	-3.92702	8.6e-05	0.000509995	LYZL2	119180
ENSG00000151322	151.446	1.47926	0.169825	8.71051	3.03e-18	3.92e-16	NPAS3	64067
ENSG00000151615	0.488584	-1.37779	0.41433	-3.32535	0.000883075	0.00377037	POU4F2	5458
ENSG00000151892	311.763	1.0333	0.144196	7.16597	7.72e-13	3.32e-11	GFRA1	2674
ENSG00000151952	133.612	1.15709	0.208625	5.54628	2.92e-08	4.44e-07	TMEM132D	121256
ENSG00000152034	1.55888	-1.3969	0.339176	-4.11851	3.81e-05	0.000251718	MCHR2	84539
ENSG00000152192	41.2225	-1.10886	0.223491	-4.96153	6.99e-07	7.48e-06	POU4F1	5457
ENSG00000152254	1.44158	1.04478	0.235179	4.4425	8.89e-06	7.06e-05	G6PC2	57818
ENSG00000152611	143.021	1.06187	0.201522	5.26924	1.37e-07	1.75e-06	CAPSL	133690
ENSG00000152779	214.567	1.32763	0.15734	8.43792	3.23e-17	3.24e-15	SLC16A12	387700
ENSG00000152910	8.4701	-1.4457	0.248203	-5.82466	5.72e-09	1.03e-07	CNTNAP4	85445
ENSG00000152931	54.2179	2.01125	0.22857	8.79927	1.38e-18	1.94e-16	PART1	25859
ENSG00000152936	15.5546	1.18677	0.220604	5.37962	7.46e-08	1.02e-06	LMNTD1	160492
ENSG00000152954	1.76492	-1.07579	0.283919	-3.78906	0.000151218	0.00083292	NRSN1	140767
ENSG00000152977	47.1525	-1.32277	0.336808	-3.92736	8.59e-05	0.000509351	ZIC1	7545
ENSG00000153162	665.422	1.21953	0.145958	8.35537	6.52e-17	6.27e-15	BMP6	654
ENSG00000153446	11403.6	1.33496	0.152184	8.77197	1.76e-18	2.39e-16	C16orf89	146556
ENSG00000153779	2.09215	-3.21805	0.562596	-5.71999	1.07e-08	1.8e-07	TGIF2LX	90316
ENSG00000153789	217.683	1.23027	0.171109	7.18996	6.48e-13	2.81e-11	FAM92B	339145
ENSG00000154099	351.971	1.17073	0.153803	7.61189	2.7e-14	1.51e-12	DNAAF1	123872
ENSG00000154143	1.40749	-1.14673	0.310309	-3.69545	0.000219494	0.0011492	PANX3	116337
ENSG00000154252	18.8262	-1.13262	0.19162	-5.91076	3.41e-09	6.54e-08	GAL3ST2	64090
ENSG00000154415	0.612321	-1.24944	0.441513	-2.8299	0.00465631	0.0153145	PPP1R3A	5506
ENSG00000154478	2.82987	-1.22794	0.272326	-4.50909	6.51e-06	5.36e-05	GPR26	2849
ENSG00000154920	191.468	-1.02168	0.0919845	-11.107	1.16e-28	1.37e-25	EME1	146956
ENSG00000154997	3.75748	-2.58474	0.317233	-8.14775	3.71e-16	3.03e-14	SEPTIN14	346288
ENSG00000155052	2.9054	-1.20555	0.355005	-3.39587	0.000684109	0.00303331	CNTNAP5	129684
ENSG00000155495	42.9503	-1.90665	0.356857	-5.34291	9.15e-08	1.22e-06	MAGEC1	9947
ENSG00000156009	12.7102	-2.44518	0.231873	-10.5453	5.34e-26	3.88e-23	MAGEA8	4107
ENSG00000156076	2419.91	1.28775	0.214751	5.99649	2.02e-09	4.1e-08	WIF1	11197
ENSG00000156269	7.42854	-2.20271	0.381038	-5.78082	7.43e-09	1.31e-07	NAA11	84779
ENSG00000156885	2.87531	-1.12333	0.304113	-3.6938	0.000220929	0.0011554	COX6A2	1339
ENSG00000157005	79.1572	-1.15329	0.416612	-2.76825	0.0056358	0.0179761	SST	6750
ENSG00000157060	1.1504	-2.20909	0.322124	-6.85789	6.99e-12	2.42e-10	SHCBP1L	81626
ENSG00000157315	156.248	1.24498	0.142564	8.73272	2.49e-18	3.27e-16	TMED6	146456
ENSG00000157330	64.3862	1.23577	0.223679	5.52473	3.3e-08	4.94e-07	C1orf158	93190
ENSG00000157851	10.4509	-2.4741	0.28414	-8.70734	3.11e-18	4.02e-16	DPYSL5	56896
ENSG00000157890	181.492	1.17218	0.178738	6.5581	5.45e-11	1.59e-09	MEGF11	84465
ENSG00000158014	44.4123	-1.33983	0.176789	-7.5787	3.49e-14	1.91e-12	SLC30A2	7780
ENSG00000158639	4.62458	-1.38474	0.260131	-5.32324	1.02e-07	1.34e-06	PAGE5	90737
ENSG00000159217	388.687	-1.6259	0.260428	-6.2432	4.29e-10	1.03e-08	IGF2BP1	10642
ENSG00000159228	7033.85	1.20628	0.123545	9.76389	1.61e-22	5.19e-20	CBR1	873
ENSG00000159248	0.499776	-1.3258	0.522857	-2.53569	0.0112227	0.0319331	GJD2	57369
ENSG00000159387	231.877	1.16011	0.179738	6.45446	1.09e-10	2.96e-09	IRX6	79190
ENSG00000159527	32.966	1.3579	0.232982	5.82833	5.6e-09	1.02e-07	PGLYRP3	114771
ENSG00000159588	328.076	1.00133	0.146946	6.81432	9.47e-12	3.2e-10	CCDC17	149483
ENSG00000160180	5321.43	1.0031	0.194844	5.14824	2.63e-07	3.12e-06	TFF3	7033
ENSG00000160181	415.613	3.54736	0.409884	8.65455	4.95e-18	6.08e-16	TFF2	7032
ENSG00000160182	1012.49	2.18142	0.28712	7.59757	3.02e-14	1.68e-12	TFF1	7031
ENSG00000160472	119.118	1.12559	0.200366	5.61764	1.94e-08	3.06e-07	TMEM190	147744
ENSG00000160838	84.3106	1.21832	0.186374	6.537	6.28e-11	1.81e-09	LRRC71	149499
ENSG00000160886	512.821	-1.19346	0.199625	-5.97848	2.25e-09	4.52e-08	LY6K	54742
ENSG00000161055	14894.8	1.50384	0.210255	7.15244	8.53e-13	3.61e-11	SCGB3A1	92304
ENSG00000161649	119.078	1.00046	0.231273	4.32588	1.52e-05	0.000112054	CD300LG	146894
ENSG00000161652	17.2366	1.03608	0.233459	4.43793	9.08e-06	7.19e-05	IZUMO2	126123
ENSG00000161798	3337.38	1.78492	0.197575	9.03411	1.65e-19	2.79e-17	AQP5	362
ENSG00000161905	457.161	1.16111	0.191633	6.05901	1.37e-09	2.9e-08	ALOX15	246
ENSG00000162006	158.363	1.1652	0.207146	5.62504	1.85e-08	2.94e-07	NA	NA
ENSG00000162009	4.3198	1.03899	0.295756	3.513	0.000443082	0.00209508	SSTR5	6755
ENSG00000162039	3.995	-1.80301	0.238603	-7.5565	4.14e-14	2.22e-12	MEIOB	254528
ENSG00000162344	35.3832	1.11414	0.29744	3.74578	0.000179836	0.000967861	FGF19	9965
ENSG00000162571	87.6042	1.14855	0.15813	7.26332	3.78e-13	1.69e-11	TTLL10	254173
ENSG00000162598	114.156	1.35184	0.215691	6.2675	3.67e-10	8.96e-09	C1orf87	127795
ENSG00000162624	5.17192	-1.59923	0.319924	-4.99877	5.77e-07	6.29e-06	LHX8	431707
ENSG00000162896	46286.8	1.07006	0.170974	6.25862	3.88e-10	9.43e-09	PIGR	5284
ENSG00000163060	33.57	1.20106	0.170625	7.03918	1.93e-12	7.54e-11	TEKT4	150483
ENSG00000163071	717.682	1.39153	0.127355	10.9264	8.62e-28	8.55e-25	SPATA18	132671
ENSG00000163394	2.65414	2.2382	0.346888	6.45223	1.1e-10	3e-09	CCKAR	886
ENSG00000163440	2.76207	-2.23548	0.28808	-7.75993	8.5e-15	5.36e-13	PDCL2	132954
ENSG00000163501	96.9744	1.27634	0.202126	6.31459	2.71e-10	6.8e-09	IHH	3549
ENSG00000163530	2.53293	-1.91637	0.761799	-2.51559	0.0118834	0.0334755	DPPA2	151871
ENSG00000163873	35.6544	1.38227	0.178556	7.74135	9.84e-15	6.11e-13	GRIK3	2899
ENSG00000163885	94.703	1.09902	0.177474	6.19259	5.92e-10	1.38e-08	CFAP100	348807
ENSG00000163888	33.421	-1.27302	0.156058	-8.15736	3.42e-16	2.83e-14	CAMK2N2	94032
ENSG00000163923	686.873	-1.03361	0.107547	-9.61075	7.2e-22	2.03e-19	RPL39L	116832
ENSG00000163975	1167.37	-1.01244	0.128908	-7.85398	4.03e-15	2.7e-13	MELTF	4241
ENSG00000164076	3.21702	-1.02221	0.172423	-5.92849	3.06e-09	5.94e-08	CAMKV	79012
ENSG00000164093	330.737	1.07774	0.224586	4.79876	1.6e-06	1.55e-05	PITX2	5308
ENSG00000164099	817.587	1.0216	0.137166	7.4479	9.48e-14	4.72e-12	PRSS12	8492
ENSG00000164120	6778.35	1.04313	0.150172	6.94626	3.75e-12	1.37e-10	HPGD	3248
ENSG00000164256	2.89511	-1.6118	0.419662	-3.8407	0.000122682	0.000694074	PRDM9	56979
ENSG00000164265	19090.3	1.63219	0.197817	8.25099	1.57e-16	1.4e-14	SCGB3A2	117156
ENSG00000164266	9089.31	1.23682	0.226517	5.46018	4.76e-08	6.82e-07	SPINK1	6690
ENSG00000164270	7.79463	1.11635	0.170515	6.54695	5.87e-11	1.7e-09	HTR4	3360
ENSG00000164438	1.53677	-2.0645	0.418004	-4.93896	7.85e-07	8.3e-06	TLX3	30012
ENSG00000164530	97.388	1.147	0.177462	6.46333	1.02e-10	2.81e-09	PI16	221476
ENSG00000164588	29.5353	1.16382	0.223114	5.21623	1.83e-07	2.26e-06	HCN1	348980
ENSG00000164651	93.3368	-1.68557	0.266559	-6.32346	2.56e-10	6.45e-09	SP8	221833
ENSG00000164744	42.0096	-2.16366	0.215079	-10.0598	8.32e-24	3.52e-21	SUN3	256979
ENSG00000164900	4.22836	-1.98046	0.253883	-7.80068	6.16e-15	4.01e-13	GBX1	2636
ENSG00000164972	271.13	1.25026	0.183545	6.81176	9.64e-12	3.25e-10	C9orf24	84688
ENSG00000165349	3.8497	-1.10216	0.184069	-5.98776	2.13e-09	4.3e-08	SLC7A3	84889
ENSG00000165376	2165.11	1.53233	0.210336	7.28516	3.21e-13	1.45e-11	CLDN2	9075
ENSG00000165383	39.5031	1.04981	0.171555	6.11935	9.4e-10	2.08e-08	LRRC18	474354
ENSG00000165462	2.17037	-2.32291	0.318395	-7.2957	2.97e-13	1.36e-11	PHOX2A	401
ENSG00000165553	5.15366	-2.5859	0.328778	-7.86518	3.69e-15	2.5e-13	NGB	58157
ENSG00000165588	4.99192	-1.26224	0.434927	-2.90218	0.00370575	0.0127094	OTX2	5015
ENSG00000165643	4.29004	-1.9428	0.284641	-6.82546	8.76e-12	2.98e-10	SOHLH1	402381
ENSG00000165841	1.66696	1.09927	0.265055	4.14734	3.36e-05	0.000225727	CYP2C19	1557
ENSG00000166049	4.03333	-2.46944	0.476958	-5.17748	2.25e-07	2.72e-06	PASD1	139135
ENSG00000166111	4.33252	-1.30483	0.219641	-5.94077	2.84e-09	5.55e-08	SVOP	55530
ENSG00000166183	200.078	1.86811	0.182046	10.2618	1.05e-24	5.68e-22	ASPG	374569
ENSG00000166426	79.5506	-1.25738	0.231746	-5.42568	5.77e-08	8.07e-07	CRABP1	1381
ENSG00000166589	22.7127	1.58723	0.211123	7.51801	5.56e-14	2.91e-12	CDH16	1014
ENSG00000166596	169.802	1.22907	0.162462	7.56531	3.87e-14	2.08e-12	CFAP52	146845
ENSG00000166862	0.827899	-1.56863	0.323634	-4.84691	1.25e-06	1.25e-05	CACNG2	10369
ENSG00000166866	50.1216	1.46318	0.145474	10.058	8.47e-24	3.55e-21	MYO1A	4640
ENSG00000166959	505.155	1.2515	0.208667	5.99758	2e-09	4.08e-08	MS4A8	83661
ENSG00000167104	1.71542	1.85437	0.416143	4.45608	8.35e-06	6.68e-05	BPIFB6	128859
ENSG00000167355	6.40522	-1.37333	0.230175	-5.96648	2.42e-09	4.82e-08	OR51B5	282763
ENSG00000167580	16.6634	1.23987	0.196112	6.32223	2.58e-10	6.49e-09	AQP2	359
ENSG00000167618	45.5373	1.07131	0.145935	7.34102	2.12e-13	9.92e-12	LAIR2	3904
ENSG00000167858	314.448	1.28966	0.2056	6.27264	3.55e-10	8.69e-09	TEKT1	83659
ENSG00000168070	35.3446	-1.46426	0.192585	-7.6032	2.89e-14	1.61e-12	MAJIN	283129
ENSG00000168079	409.527	1.02363	0.175185	5.84315	5.12e-09	9.41e-08	SCARA5	286133
ENSG00000168135	1.95111	-1.47698	0.230443	-6.40929	1.46e-10	3.87e-09	KCNJ4	3761
ENSG00000168267	0.895119	-1.96511	0.404306	-4.86046	1.17e-06	1.18e-05	PTF1A	256297
ENSG00000168505	9.61358	-1.9989	0.218252	-9.15869	5.25e-20	9.84e-18	GBX2	2637
ENSG00000168530	1.09301	1.00056	0.424794	2.3554	0.018503	0.048091	MYL1	4632
ENSG00000168589	83.8713	1.19672	0.159936	7.4825	7.29e-14	3.72e-12	DYNLRB2	83657
ENSG00000168630	1.07162	-1.49153	0.389921	-3.8252	0.000130667	0.000732628	NA	NA
ENSG00000168631	762.881	1.70669	0.194339	8.78202	1.61e-18	2.21e-16	MUCL3	135656
ENSG00000168658	277.986	1.11887	0.160314	6.97928	2.97e-12	1.11e-10	VWA3B	200403
ENSG00000168779	88.8487	-1.45848	0.150094	-9.71712	2.55e-22	7.77e-20	SHOX2	6474
ENSG00000168830	1.35027	-1.2421	0.413558	-3.00346	0.00266931	0.00963175	HTR1E	3354
ENSG00000168843	25.3059	-1.60683	0.313836	-5.11995	3.06e-07	3.57e-06	FSTL5	56884
ENSG00000168875	29.1884	2.10053	0.402605	5.21735	1.82e-07	2.25e-06	SOX14	8403
ENSG00000168878	452596	1.331	0.149461	8.90534	5.32e-19	8.13e-17	SFTPB	6439
ENSG00000169059	3.42397	-2.07059	0.369788	-5.5994	2.15e-08	3.37e-07	VCX3A	51481
ENSG00000169181	5.70323	1.04533	0.181852	5.74825	9.02e-09	1.56e-07	GSG1L	146395
ENSG00000169213	387.648	-1.30997	0.184319	-7.10709	1.19e-12	4.86e-11	RAB3B	5865
ENSG00000169297	157.956	-1.25895	0.389371	-3.23329	0.00122372	0.00497754	NR0B1	190
ENSG00000169314	59.2888	1.21933	0.160961	7.57535	3.58e-14	1.95e-12	C22orf15	150248
ENSG00000169548	9.27638	-1.49611	0.324664	-4.60816	4.06e-06	3.56e-05	ZNF280A	129025
ENSG00000169551	2.19971	-1.20253	0.246526	-4.87792	1.07e-06	1.09e-05	CT55	54967
ENSG00000169605	1.55647	2.17967	0.393012	5.54605	2.92e-08	4.44e-07	GKN1	56287
ENSG00000169876	12.2813	2.45446	0.442114	5.55164	2.83e-08	4.32e-07	MUC17	140453
ENSG00000169903	622.586	1.74286	0.229948	7.57938	3.47e-14	1.91e-12	TM4SF4	7104
ENSG00000170298	23.9878	1.16612	0.188546	6.18479	6.22e-10	1.44e-08	LGALS9B	284194
ENSG00000170324	42.2966	1.10465	0.185863	5.94336	2.79e-09	5.48e-08	FRMPD2	143162
ENSG00000170454	16.409	-1.32618	0.305124	-4.34636	1.38e-05	0.000103577	KRT75	9119
ENSG00000170509	162.28	1.90022	0.167461	11.3473	7.65e-30	1.07e-26	HSD17B13	345275
ENSG00000170627	90.7968	-1.61241	0.157635	-10.2287	1.47e-24	7.22e-22	GTSF1	121355
ENSG00000170788	9.69766	1.09454	0.202772	5.39791	6.74e-08	9.29e-07	DYDC1	143241
ENSG00000170820	0.743776	1.12744	0.244705	4.60733	4.08e-06	3.57e-05	FSHR	2492
ENSG00000170890	276.462	1.08195	0.183041	5.91099	3.4e-09	6.53e-08	PLA2G1B	5319
ENSG00000170925	0.550624	-1.13991	0.32124	-3.54847	0.000387477	0.00186969	TEX13B	56156
ENSG00000170965	39.7561	-1.53038	0.173529	-8.81915	1.15e-18	1.65e-16	PLAC1	10761
ENSG00000171405	0.482736	-1.56491	0.535627	-2.92164	0.00348192	0.0120587	XAGE5	170627
ENSG00000171450	40.3172	-1.51923	0.210514	-7.21677	5.32e-13	2.33e-11	CDK5R2	8941
ENSG00000171595	135.437	1.32614	0.194927	6.80325	1.02e-11	3.43e-10	DNAI2	64446
ENSG00000171671	1.29219	-1.27545	0.299997	-4.25155	2.12e-05	0.000150467	SHANK2-AS3	220070
ENSG00000171747	1858.59	1.45542	0.238456	6.10351	1.04e-09	2.27e-08	LGALS4	3960
ENSG00000171804	33.8232	-1.5446	0.23992	-6.438	1.21e-10	3.27e-09	WDR87	83889
ENSG00000171811	138.913	1.15458	0.16374	7.05133	1.77e-12	6.96e-11	CFAP46	54777
ENSG00000171916	30.5884	1.171	0.16471	7.10946	1.16e-12	4.78e-11	LGALS9C	654346
ENSG00000172000	9.24944	-1.37367	0.16171	-8.49465	1.99e-17	2.1e-15	ZNF556	80032
ENSG00000172023	0.545603	1.38809	0.57287	2.42304	0.0153913	0.0413161	REG1B	5968
ENSG00000172232	36.9853	1.3349	0.160377	8.32351	8.54e-17	8.04e-15	AZU1	566
ENSG00000172238	1.90375	1.1616	0.459345	2.52882	0.0114447	0.0324647	ATOH1	474
ENSG00000172955	87.8559	1.04328	0.152233	6.85318	7.22e-12	2.49e-10	ADH6	130
ENSG00000172987	68.4995	1.02041	0.152224	6.70336	2.04e-11	6.44e-10	HPSE2	60495
ENSG00000173157	17.411	-1.30216	0.292832	-4.44676	8.72e-06	6.94e-05	ADAMTS20	80070
ENSG00000173237	97.4855	-1.04049	0.240521	-4.32597	1.52e-05	0.000112028	C11orf86	254439
ENSG00000173404	33.3584	-1.91011	0.207655	-9.19848	3.63e-20	7e-18	INSM1	3642
ENSG00000173452	1.76608	-1.93499	0.354835	-5.45321	4.95e-08	7.05e-07	TMEM196	256130
ENSG00000173597	142.311	1.05247	0.142425	7.3896	1.47e-13	7.08e-12	SULT1B1	27284
ENSG00000173627	62.999	1.03057	0.209331	4.92316	8.52e-07	8.91e-06	APOBEC4	403314
ENSG00000174145	2.59781	-1.00382	0.297573	-3.37336	0.00074257	0.00325104	NWD2	57495
ENSG00000174279	1.36235	-1.28104	0.369621	-3.46583	0.000528605	0.00243185	EVX2	344191
ENSG00000174326	154.615	1.06847	0.122346	8.73315	2.48e-18	3.27e-16	SLC16A11	162515
ENSG00000174358	2.32814	1.53264	0.274053	5.5925	2.24e-08	3.49e-07	SLC6A19	340024
ENSG00000174469	337.74	-1.51295	0.191809	-7.88779	3.08e-15	2.11e-13	CNTNAP2	26047
ENSG00000174473	102.166	1.30088	0.175679	7.40484	1.31e-13	6.39e-12	GALNTL6	442117
ENSG00000174482	14.2485	-1.1283	0.1972	-5.7216	1.06e-08	1.78e-07	LINGO2	158038
ENSG00000174502	2750.85	1.58528	0.148497	10.6755	1.33e-26	1.12e-23	SLC26A9	115019
ENSG00000174844	223.969	1.04369	0.17054	6.11992	9.36e-10	2.07e-08	DNAH12	201625
ENSG00000174898	40.2024	1.35996	0.204681	6.64431	3.05e-11	9.32e-10	CATSPERD	257062
ENSG00000174963	14.0055	-1.43842	0.369592	-3.89191	9.95e-05	0.000578376	ZIC4	84107
ENSG00000175063	1677.38	-1.1967	0.125283	-9.55198	1.27e-21	3.43e-19	UBE2C	11065
ENSG00000175121	9.55331	1.5633	0.266934	5.8565	4.73e-09	8.79e-08	WFDC5	149708
ENSG00000175229	2.43349	-1.7173	0.229556	-7.48097	7.38e-14	3.76e-12	GAL3ST3	89792
ENSG00000175267	177.222	1.25902	0.180054	6.99244	2.7e-12	1.02e-10	VWA3A	146177
ENSG00000175356	961.452	1.04942	0.131568	7.97625	1.51e-15	1.09e-13	SCUBE2	57758
ENSG00000175426	535.738	1.0658	0.231214	4.60959	4.03e-06	3.54e-05	PCSK1	5122
ENSG00000175664	19.7346	1.30459	0.201137	6.4861	8.81e-11	2.46e-09	TEX26	122046
ENSG00000176029	133.707	1.32263	0.158069	8.36741	5.89e-17	5.71e-15	C11orf16	56673
ENSG00000176165	9.63823	-2.1893	0.331511	-6.60402	4e-11	1.2e-09	FOXG1	2290
ENSG00000176256	0.9018	1.27402	0.526016	2.42202	0.0154347	0.0414162	HMGB4	127540
ENSG00000176358	47.7947	1.14768	0.151976	7.55169	4.3e-14	2.3e-12	TAC4	255061
ENSG00000176406	112.39	-1.44478	0.212113	-6.81138	9.67e-12	3.26e-10	RIMS2	9699
ENSG00000176746	0.998013	-1.01327	0.396445	-2.55588	0.0105921	0.0304196	MAGEB6	158809
ENSG00000176840	2.10009	-1.88186	0.295305	-6.3726	1.86e-10	4.82e-09	MIR7-3HG	284424
ENSG00000176988	1.75171	-1.46372	0.283024	-5.17173	2.32e-07	2.79e-06	FMR1NB	158521
ENSG00000177108	4.05689	-1.86991	0.224016	-8.34722	6.99e-17	6.69e-15	ZDHHC22	283576
ENSG00000177354	15.3738	1.66594	0.270425	6.16045	7.25e-10	1.65e-08	C10orf71	118461
ENSG00000177359	37.5788	-1.18329	0.149745	-7.90202	2.74e-15	1.91e-13	OVOS2	144203
ENSG00000177468	2.06613	-1.89806	0.589331	-3.2207	0.00127877	0.00516528	OLIG3	167826
ENSG00000177938	1.94421	1.1564	0.30723	3.76395	0.000167248	0.000907736	CAPZA3	93661
ENSG00000178125	24.8002	1.1271	0.177665	6.34397	2.24e-10	5.7e-09	PPP1R42	286187
ENSG00000178150	160.076	-1.01846	0.156277	-6.51698	7.17e-11	2.04e-09	ZNF114	163071
ENSG00000178172	6.08301	1.28016	0.194817	6.5711	4.99e-11	1.47e-09	SPINK6	404203
ENSG00000178233	7.97415	-1.18181	0.138668	-8.52256	1.56e-17	1.7e-15	TMEM151B	441151
ENSG00000178235	4.84104	-1.59872	0.363059	-4.40348	1.07e-05	8.26e-05	SLITRK1	114798
ENSG00000178372	46.6667	-2.8207	0.32251	-8.74609	2.21e-18	2.95e-16	CALML5	51806
ENSG00000178403	1.20702	-2.01726	0.293322	-6.87728	6.1e-12	2.14e-10	NEUROG2	63973
ENSG00000178568	228.079	1.13939	0.149147	7.63937	2.18e-14	1.25e-12	ERBB4	2066
ENSG00000178602	1.88569	-1.00957	0.373574	-2.70246	0.00688276	0.0212467	OTOS	150677
ENSG00000178919	144.388	-1.42142	0.228931	-6.20898	5.33e-10	1.25e-08	FOXE1	2304
ENSG00000178934	30.446	-1.09803	0.198134	-5.54187	2.99e-08	4.53e-07	LGALS7	3963
ENSG00000178965	313.146	1.18115	0.210019	5.62399	1.87e-08	2.96e-07	ERICH3	127254
ENSG00000179055	0.684936	-1.29678	0.503823	-2.57388	0.0100564	0.0291428	OR13D1	286365
ENSG00000179083	210.574	-1.53671	0.2586	-5.94241	2.81e-09	5.5e-08	FAM133A	286499
ENSG00000179455	37.8251	-1.62056	0.208966	-7.75511	8.83e-15	5.56e-13	MKRN3	7681
ENSG00000179750	370.626	-1.1208	0.119721	-9.36183	7.84e-21	1.82e-18	APOBEC3B	9582
ENSG00000179813	431.364	1.24352	0.198859	6.25327	4.02e-10	9.74e-09	FAM216B	144809
ENSG00000179873	12.7406	-1.12066	0.203392	-5.50983	3.59e-08	5.32e-07	NLRP11	204801
ENSG00000179902	172.79	1.04077	0.180063	5.78005	7.47e-09	1.32e-07	C1orf194	127003
ENSG00000179914	129.831	1.06651	0.209915	5.08067	3.76e-07	4.28e-06	ITLN1	55600
ENSG00000180178	72.4678	-1.25661	0.323811	-3.88069	0.000104161	0.000602885	NA	NA
ENSG00000180219	0.950545	-1.1719	0.325795	-3.59704	0.000321861	0.00159849	FAM71C	196472
ENSG00000180251	19.7549	1.66999	0.283977	5.88071	4.09e-09	7.71e-08	SLC9A4	389015
ENSG00000180318	14.8635	-1.09479	0.270334	-4.04976	5.13e-05	0.000325228	ALX1	8092
ENSG00000180332	3.81681	-1.79388	0.281844	-6.3648	1.96e-10	5.04e-09	KCTD4	386618
ENSG00000180336	67.9945	-1.22435	0.143964	-8.50456	1.82e-17	1.96e-15	MEIOC	284071
ENSG00000180458	22.8214	-1.0109	0.211991	-4.76862	1.85e-06	1.77e-05	NA	NA
ENSG00000180730	804.437	1.05452	0.155863	6.76566	1.33e-11	4.34e-10	SHISA2	387914
ENSG00000180772	400.404	1.04796	0.220582	4.75087	2.03e-06	1.91e-05	AGTR2	186
ENSG00000180988	5.46203	-1.47935	0.204657	-7.22842	4.89e-13	2.16e-11	OR52N2	390077
ENSG00000181123	43.0997	1.27185	0.179106	7.10113	1.24e-12	5.04e-11	LOC107985579	107985579
ENSG00000181171	0.809829	1.82706	0.482814	3.7842	0.000154205	0.000846734	FER1L6-AS1	439941
ENSG00000181234	34.878	1.05095	0.195734	5.36929	7.9e-08	1.07e-06	TMEM132C	92293
ENSG00000181323	0.488032	-1.02854	0.283779	-3.62444	0.000289585	0.00146032	SPEM1	374768
ENSG00000181355	8.39494	-1.45636	0.331141	-4.39802	1.09e-05	8.45e-05	NA	NA
ENSG00000181378	231.829	1.2427	0.172317	7.21171	5.53e-13	2.42e-11	CFAP65	255101
ENSG00000181418	29.8331	-1.19364	0.131747	-9.0601	1.3e-19	2.25e-17	DDN	23109
ENSG00000181433	7.57161	-2.46558	0.302197	-8.15885	3.38e-16	2.81e-14	SAGE1	55511
ENSG00000182040	17.137	-1.10283	0.206735	-5.33453	9.58e-08	1.27e-06	USH1G	124590
ENSG00000182111	7.10696	-2.19119	0.392184	-5.58714	2.31e-08	3.59e-07	ZNF716	441234
ENSG00000182256	29.75	1.34719	0.259837	5.18475	2.16e-07	2.62e-06	GABRG3	2567
ENSG00000182271	0.527923	-1.20099	0.353339	-3.39898	0.000676372	0.00300261	TMIGD1	388364
ENSG00000182327	105.625	1.27463	0.147009	8.67041	4.31e-18	5.37e-16	GLTPD2	388323
ENSG00000182329	56.5576	1.17458	0.191212	6.14279	8.11e-10	1.82e-08	KIAA2012	100652824
ENSG00000182347	1.8365	-1.36109	0.269087	-5.0582	4.23e-07	4.76e-06	NA	NA
ENSG00000182632	6.92542	-1.6433	0.225325	-7.29304	3.03e-13	1.38e-11	CCNYL2	414194
ENSG00000182798	5.35909	-1.47057	0.216805	-6.78291	1.18e-11	3.9e-10	MAGEB17	645864
ENSG00000183273	71.6354	1.03501	0.184015	5.62463	1.86e-08	2.95e-07	CCDC60	160777
ENSG00000183305	0.671291	-1.55149	0.43895	-3.53454	0.00040849	0.00195309	MAGEA2B	266740
ENSG00000183454	110.945	1.64844	0.204213	8.07218	6.91e-16	5.34e-14	GRIN2A	2903
ENSG00000183607	973.814	2.13965	0.228682	9.35645	8.25e-21	1.9e-18	GKN2	200504
ENSG00000183644	151.362	1.25221	0.1926	6.50163	7.95e-11	2.24e-09	C11orf88	399949
ENSG00000183709	1.12442	-1.27452	0.277034	-4.60059	4.21e-06	3.67e-05	IFNL2	282616
ENSG00000183729	26.1832	-1.52966	0.218597	-6.99763	2.6e-12	9.82e-11	NPBWR1	2831
ENSG00000183760	16.089	-1.06835	0.204358	-5.22781	1.72e-07	2.14e-06	ACP7	390928
ENSG00000183783	5.18781	1.15837	0.229065	5.05695	4.26e-07	4.79e-06	KCTD8	386617
ENSG00000183850	40.0995	-1.01752	0.155888	-6.52725	6.7e-11	1.92e-09	ZNF730	100129543
ENSG00000183888	6.46954	1.01803	0.235084	4.33051	1.49e-05	0.000110105	SRARP	149563
ENSG00000183929	15.5802	-1.20757	0.175248	-6.89062	5.56e-12	1.96e-10	NA	NA
ENSG00000184029	3.56626	-2.88178	0.673967	-4.27585	1.9e-05	0.000136939	DSCR4	10281
ENSG00000184357	17.0969	-1.13256	0.22835	-4.95975	7.06e-07	7.53e-06	H1-5	3009
ENSG00000184486	97.3487	-1.14511	0.249724	-4.58551	4.53e-06	3.9e-05	POU3F2	5454
ENSG00000184571	13.5836	-1.9884	0.366998	-5.41801	6.03e-08	8.4e-07	PIWIL3	440822
ENSG00000184599	5.67299	-1.21062	0.163493	-7.40474	1.31e-13	6.39e-12	TAFA3	284467
ENSG00000184601	3.79877	1.18659	0.172088	6.89524	5.38e-12	1.9e-10	C14orf180	400258
ENSG00000184611	9.0675	-1.19145	0.146164	-8.15149	3.59e-16	2.95e-14	KCNH7	90134
ENSG00000184697	869.975	-2.35996	0.24789	-9.52018	1.73e-21	4.59e-19	CLDN6	9074
ENSG00000184735	6.8698	-1.57185	0.370993	-4.23686	2.27e-05	0.000159651	DDX53	168400
ENSG00000184856	0.996645	-1.49795	0.416971	-3.59246	0.000327576	0.00162232	LINC00308	54143
ENSG00000184945	0.45909	-1.08132	0.405059	-2.66954	0.00759547	0.023046	AQP12A	375318
ENSG00000184956	911.359	2.78304	0.245585	11.3323	9.08e-30	1.23e-26	MUC6	4588
ENSG00000185037	0.559799	-1.45984	0.604682	-2.41424	0.0157683	0.0421472	ZNF733P	643955
ENSG00000185149	0.705789	1.09669	0.285368	3.84306	0.00012151	0.000688115	NPY2R	4887
ENSG00000185247	7.10853	-2.03552	0.432888	-4.70217	2.57e-06	2.36e-05	MAGEA11	4110
ENSG00000185559	97.4004	1.34072	0.37502	3.57507	0.000350139	0.00171546	DLK1	8788
ENSG00000185681	85.3748	1.18758	0.201304	5.89945	3.65e-09	6.95e-08	MORN5	254956
ENSG00000185686	1085.1	-1.36084	0.244327	-5.56976	2.55e-08	3.93e-07	PRAME	23532
ENSG00000185737	25.7773	1.06438	0.163099	6.52598	6.76e-11	1.93e-09	NRG3	10718
ENSG00000185942	14.5669	1.27077	0.247368	5.13719	2.79e-07	3.29e-06	NKAIN3	286183
ENSG00000186075	3.13182	-1.25634	0.240646	-5.22069	1.78e-07	2.21e-06	ZPBP2	124626
ENSG00000186152	10.1502	2.35411	0.228589	10.2984	7.16e-25	4.12e-22	NA	NA
ENSG00000186185	564.828	-1.07541	0.114585	-9.38528	6.27e-21	1.48e-18	KIF18B	146909
ENSG00000186191	27.0868	1.60183	0.252469	6.34465	2.23e-10	5.68e-09	BPIFB4	149954
ENSG00000186297	4.31363	2.41971	0.305538	7.91951	2.38e-15	1.67e-13	GABRA5	2558
ENSG00000186329	48.9563	1.26212	0.223625	5.64393	1.66e-08	2.67e-07	TMEM212	389177
ENSG00000186471	47.0779	1.14717	0.203472	5.63795	1.72e-08	2.76e-07	AKAP14	158798
ENSG00000186487	3.85624	-1.01802	0.236812	-4.29887	1.72e-05	0.000125065	MYT1L	23040
ENSG00000186529	461.535	-1.39031	0.220334	-6.31002	2.79e-10	6.99e-09	CYP4F3	4051
ENSG00000186603	90.9502	-1.03857	0.140319	-7.40154	1.35e-13	6.52e-12	HPDL	84842
ENSG00000186710	141.527	1.13542	0.160327	7.08191	1.42e-12	5.71e-11	CFAP73	387885
ENSG00000186723	3.06036	-1.06455	0.272819	-3.90205	9.54e-05	0.000557703	OR10H1	26539
ENSG00000186766	7.51512	1.13259	0.162754	6.95892	3.43e-12	1.26e-10	FOXI2	399823
ENSG00000186838	1.2426	-1.81171	0.339064	-5.34327	9.13e-08	1.22e-06	SELENOV	348303
ENSG00000186897	6.51198	-1.75596	0.206342	-8.50996	1.74e-17	1.88e-15	C1QL4	338761
ENSG00000186960	1.44128	-1.84757	0.440636	-4.19296	2.75e-05	0.000188865	LINC01551	387978
ENSG00000187140	13.9062	-1.51946	0.205898	-7.37966	1.59e-13	7.55e-12	FOXD3	27022
ENSG00000187172	11.8698	-2.11785	0.482158	-4.39243	1.12e-05	8.64e-05	BAGE2	85319
ENSG00000187288	16.3031	1.41349	0.218031	6.48298	8.99e-11	2.5e-09	CIDEC	63924
ENSG00000187492	194.378	1.27077	0.191965	6.61981	3.6e-11	1.09e-09	CDHR4	389118
ENSG00000187772	22.6169	-2.436	0.470602	-5.17636	2.26e-07	2.73e-06	LIN28B	389421
ENSG00000187908	10527.3	1.14816	0.185491	6.18986	6.02e-10	1.4e-08	DMBT1	1755
ENSG00000188039	313.769	1.02212	0.171007	5.97708	2.27e-09	4.55e-08	NWD1	284434
ENSG00000188100	1.10984	-1.25719	0.352877	-3.56268	0.00036709	0.00178411	FAM25A	643161
ENSG00000188162	4.3544	-1.14711	0.258777	-4.43283	9.3e-06	7.34e-05	OTOG	340990
ENSG00000188175	65.5453	-1.5776	0.21546	-7.322	2.44e-13	1.13e-11	HEPACAM2	253012
ENSG00000188257	247.12	1.33641	0.160351	8.33426	7.8e-17	7.39e-15	PLA2G2A	5320
ENSG00000188293	13.8404	-1.02564	0.240982	-4.2561	2.08e-05	0.000147853	IGFL1	374918
ENSG00000188373	1.82748	-1.18675	0.368373	-3.22161	0.00127472	0.00515197	C10orf99	387695
ENSG00000188487	28.4312	1.1505	0.165762	6.94064	3.9e-12	1.41e-10	INSC	387755
ENSG00000188517	375.979	1.44369	0.239363	6.03136	1.63e-09	3.38e-08	COL25A1	84570
ENSG00000188523	97.2085	1.17613	0.189347	6.21153	5.25e-10	1.23e-08	CFAP77	389799
ENSG00000188525	2.0309	-1.4918	0.255822	-5.83139	5.5e-09	1e-07	NA	NA
ENSG00000188581	0.86607	-1.16862	0.406334	-2.87602	0.00402724	0.0135851	KRTAP1-1	81851
ENSG00000188582	2.89402	-2.10203	0.376073	-5.58942	2.28e-08	3.55e-07	PAQR9	344838
ENSG00000188610	47.6771	-1.08003	0.102618	-10.5247	6.64e-26	4.66e-23	FAM72B	653820
ENSG00000188659	224.305	1.03317	0.147989	6.98139	2.92e-12	1.09e-10	SAXO2	283726
ENSG00000188816	2.764	-1.6659	0.323308	-5.15267	2.57e-07	3.05e-06	HMX2	3167
ENSG00000188817	316.721	1.20121	0.181676	6.61184	3.8e-11	1.14e-09	SNTN	132203
ENSG00000188937	0.65778	-1.39293	0.262629	-5.30379	1.13e-07	1.48e-06	NYX	60506
ENSG00000188959	1167.67	1.01264	0.11315	8.94952	3.57e-19	5.6e-17	C9orf152	401546
ENSG00000189051	9.35949	-1.42229	0.168424	-8.4447	3.05e-17	3.09e-15	RNF222	643904
ENSG00000189052	7.37286	1.47644	0.333756	4.42372	9.7e-06	7.62e-05	CGB5	93659
ENSG00000189064	2.35352	-3.68548	0.762661	-4.83239	1.35e-06	1.33e-05	GAGE2B	645037
ENSG00000189410	26.2023	-1.25536	0.174864	-7.17904	7.02e-13	3.03e-11	SH2D5	400745
ENSG00000196074	327.491	-1.0577	0.139138	-7.60179	2.92e-14	1.63e-12	SYCP2	10388
ENSG00000196091	59.0802	1.02264	0.221786	4.61093	4.01e-06	3.52e-05	MYBPC1	4604
ENSG00000196132	51.1749	1.41267	0.18059	7.8225	5.18e-15	3.4e-13	MYT1	4661
ENSG00000196166	0.565068	-1.03226	0.310373	-3.32587	0.000881415	0.00376526	C8orf86	389649
ENSG00000196208	480.163	1.16448	0.134722	8.6436	5.45e-18	6.57e-16	GREB1	9687
ENSG00000196277	12.6053	1.13687	0.176014	6.45897	1.05e-10	2.88e-09	GRM7	2917
ENSG00000196350	2.4955	-2.11623	0.43292	-4.88827	1.02e-06	1.04e-05	ZNF729	100287226
ENSG00000196406	1.16008	-1.64789	0.592596	-2.7808	0.00542251	0.017416	SPANXD	64648
ENSG00000196570	0.461579	-1.61374	0.458238	-3.52163	0.0004289	0.0020375	PFN3	345456
ENSG00000196581	39.3382	1.02577	0.132072	7.76675	8.05e-15	5.11e-13	AJAP1	55966
ENSG00000196584	300.642	-1.03822	0.0976822	-10.6286	2.19e-26	1.65e-23	XRCC2	7516
ENSG00000196620	68.2744	1.5354	0.237271	6.47109	9.73e-11	2.67e-09	UGT2B15	7366
ENSG00000196844	1.64114	-1.22013	0.241539	-5.05149	4.38e-07	4.91e-06	PATE2	399967
ENSG00000197110	1.05028	-1.28999	0.247074	-5.22106	1.78e-07	2.21e-06	IFNL3	282617
ENSG00000197123	1.0005	-2.20439	0.532334	-4.14099	3.46e-05	0.000231304	ZNF679	168417
ENSG00000197172	328.821	-1.77622	0.44717	-3.97214	7.12e-05	0.000432147	MAGEA6	4105
ENSG00000197177	13.5789	1.3272	0.223306	5.94341	2.79e-09	5.48e-08	ADGRA1	84435
ENSG00000197353	8.10066	1.04002	0.212796	4.88739	1.02e-06	1.04e-05	LYPD2	137797
ENSG00000197408	16.1032	-1.26519	0.222087	-5.6968	1.22e-08	2.03e-07	CYP2B6	1555
ENSG00000197446	77.9489	1.11708	0.212042	5.26818	1.38e-07	1.76e-06	CYP2F1	1572
ENSG00000197472	52.7726	-1.4574	0.156178	-9.33167	1.04e-20	2.32e-18	ZNF695	57116
ENSG00000197487	0.533841	-1.00181	0.356976	-2.80639	0.00500999	0.016275	GALP	85569
ENSG00000197520	226.688	1.12515	0.171149	6.57414	4.89e-11	1.44e-09	FAM177B	400823
ENSG00000197561	23.4344	1.34006	0.178539	7.50571	6.11e-14	3.18e-12	ELANE	1991
ENSG00000197632	29.8286	1.01896	0.183198	5.56207	2.67e-08	4.09e-07	SERPINB2	5055
ENSG00000197891	0.565641	1.02991	0.416396	2.47338	0.0133842	0.0368829	SLC22A12	116085
ENSG00000198028	41.5357	-1.44454	0.325604	-4.43649	9.14e-06	7.23e-05	ZNF560	147741
ENSG00000198054	14.8299	-2.9227	0.420345	-6.95309	3.57e-12	1.31e-10	DSCR8	84677
ENSG00000198183	11481	2.07069	0.255434	8.10655	5.21e-16	4.14e-14	BPIFA1	51297
ENSG00000198414	1.62417	-1.04567	0.351874	-2.9717	0.00296157	0.0105017	NA	NA
ENSG00000198555	1.52572	-1.32855	0.344282	-3.85888	0.000113906	0.000651775	NA	NA
ENSG00000198573	1.54591	-3.19639	0.531626	-6.01249	1.83e-09	3.76e-08	SPANXC	64663
ENSG00000198643	278.046	1.53788	0.174057	8.83552	9.96e-19	1.46e-16	FAM3D	131177
ENSG00000198681	49.644	-2.63315	0.425399	-6.18984	6.02e-10	1.4e-08	MAGEA1	4100
ENSG00000198739	5.11976	1.55465	0.31742	4.89776	9.69e-07	9.98e-06	LRRTM3	347731
ENSG00000198758	200.436	1.49205	0.290222	5.14106	2.73e-07	3.23e-06	EPS8L3	79574
ENSG00000198765	0.565532	-1.27701	0.507197	-2.51779	0.0118095	0.0333066	SYCP1	6847
ENSG00000198842	14.8961	1.19215	0.191015	6.24111	4.34e-10	1.04e-08	DUSP27	92235
ENSG00000198883	21.2413	-1.91731	0.203121	-9.43928	3.75e-21	9.42e-19	PNMA5	114824
ENSG00000198889	4.91157	-1.16529	0.358134	-3.25379	0.00113877	0.00467926	DCAF12L1	139170
ENSG00000198910	136.08	-1.04273	0.146132	-7.13553	9.64e-13	4.02e-11	L1CAM	3897
ENSG00000198930	164.308	-1.70479	0.343637	-4.96103	7.01e-07	7.49e-06	CSAG1	158511
ENSG00000199291	0.615419	1.17714	0.357774	3.29018	0.00100123	0.0041901	NA	NA
ENSG00000199488	1.16398	-1.27956	0.327519	-3.90683	9.35e-05	0.000548696	NA	NA
ENSG00000199687	2.82109	1.52486	0.219173	6.95734	3.47e-12	1.27e-10	NA	NA
ENSG00000199938	1.51003	-1.62911	0.577853	-2.81925	0.00481354	0.015745	NA	NA
ENSG00000200156	21.3804	-1.77681	0.645962	-2.75064	0.00594792	0.0187917	RNU5B-1	26832
ENSG00000200354	7.26711	-1.82418	0.376796	-4.84128	1.29e-06	1.28e-05	SNORA71D	677840
ENSG00000200355	0.694744	-1.43402	0.426909	-3.35908	0.000782037	0.00340113	NA	NA
ENSG00000200372	0.604512	1.22464	0.426886	2.86878	0.00412063	0.0138459	NA	NA
ENSG00000200455	0.781081	-1.77539	0.730575	-2.43012	0.0150936	0.0406657	NA	NA
ENSG00000200597	1.32929	-1.45476	0.617405	-2.35626	0.0184601	0.0480193	NA	NA
ENSG00000201098	11.5514	-4.50173	0.334017	-13.4776	2.12e-41	9.58e-38	RNY1	6084
ENSG00000201395	1.03866	-1.3249	0.417901	-3.17036	0.0015225	0.00598444	NA	NA
ENSG00000201428	2.10324	-1.45741	0.54159	-2.69098	0.00712421	0.0218427	NA	NA
ENSG00000201435	1.17058	-1.3343	0.360928	-3.69687	0.000218275	0.00114341	NA	NA
ENSG00000201470	1.37092	-1.26181	0.422919	-2.98357	0.00284903	0.0101665	NA	NA
ENSG00000201643	3.92949	-1.26842	0.268878	-4.71745	2.39e-06	2.22e-05	SNORA14A	677801
ENSG00000201791	0.95174	-1.77461	0.661991	-2.68071	0.00734664	0.0224216	NA	NA
ENSG00000201793	3.20832	-1.07495	0.378591	-2.83934	0.00452073	0.0149451	NA	NA
ENSG00000201800	0.981889	-1.93002	0.508943	-3.79221	0.000149313	0.000823989	NA	NA
ENSG00000201801	1.25701	-1.16727	0.404252	-2.88749	0.00388327	0.0132057	NA	NA
ENSG00000201852	0.689559	1.18255	0.267002	4.42897	9.47e-06	7.46e-05	NA	NA
ENSG00000202184	1.19497	-1.44527	0.404382	-3.57402	0.000351546	0.00172049	NA	NA
ENSG00000202198	4401.03	-3.01232	0.238095	-12.6517	1.09e-36	3.42e-33	RN7SK	125050
ENSG00000202417	1.56528	-1.09717	0.333153	-3.29328	0.000990259	0.00415398	NA	NA
ENSG00000203645	14.62	-1.48892	0.237659	-6.26497	3.73e-10	9.08e-09	LINC00501	100820709
ENSG00000203647	1.54011	-1.11278	0.446849	-2.49029	0.0127637	0.035464	NA	NA
ENSG00000203734	124.343	1.01324	0.16159	6.27042	3.6e-10	8.81e-09	ECT2L	345930
ENSG00000203837	5.58229	1.01088	0.363422	2.78155	0.00541001	0.0173828	PNLIPRP3	119548
ENSG00000203877	4.27813	-1.55377	0.340369	-4.56496	5e-06	4.25e-05	RIPPLY2	134701
ENSG00000203878	151.758	1.13983	0.265704	4.28982	1.79e-05	0.000129631	CHIAP2	149620
ENSG00000203909	1.13944	-1.99068	0.461657	-4.31204	1.62e-05	0.000118467	DPPA5	340168
ENSG00000203963	23.807	1.22298	0.265939	4.59875	4.25e-06	3.7e-05	C1orf141	400757
ENSG00000203972	1.3205	-1.42873	0.440032	-3.24687	0.0011668	0.00477562	GLYATL3	389396
ENSG00000203995	153.158	-1.29446	0.155198	-8.34067	7.39e-17	7.03e-15	ZYG11A	440590
ENSG00000204065	7.02257	-1.29424	0.18964	-6.82476	8.81e-12	3e-10	TCEAL5	340543
ENSG00000204195	2.85742	-1.43405	0.235431	-6.09116	1.12e-09	2.43e-08	AWAT1	158833
ENSG00000204460	0.5951	-1.31383	0.552692	-2.37715	0.0174472	0.0458096	LINC01854	151121
ENSG00000204542	8.23509	-1.18748	0.296654	-4.00291	6.26e-05	0.000386261	C6orf15	29113
ENSG00000204687	2.66711	1.07153	0.204484	5.24019	1.6e-07	2.02e-06	MAS1L	116511
ENSG00000204711	130.368	1.2045	0.192631	6.25289	4.03e-10	9.76e-09	C9orf135	138255
ENSG00000204832	59.2191	-2.07529	0.277014	-7.49163	6.8e-14	3.5e-12	ST8SIA6-AS1	100128098
ENSG00000204889	41.0291	-1.57968	0.216397	-7.29995	2.88e-13	1.32e-11	KRT40	125115
ENSG00000204894	9.60908	-1.07023	0.292352	-3.66076	0.000251469	0.00129117	NA	NA
ENSG00000204952	3.00275	-1.01278	0.173672	-5.83157	5.49e-09	1e-07	FBXO47	494188
ENSG00000204979	0.504964	-1.64488	0.528187	-3.1142	0.00184443	0.00704847	MS4A13	503497
ENSG00000204983	60.2006	2.15096	0.245166	8.77349	1.73e-18	2.36e-16	PRSS1	5644
ENSG00000205240	4.36039	1.23951	0.209761	5.90915	3.44e-09	6.6e-08	NA	NA
ENSG00000205274	0.455946	-1.0592	0.384336	-2.75593	0.00585253	0.0185465	NA	NA
ENSG00000205301	1.24862	1.01191	0.249865	4.04984	5.13e-05	0.000325212	MGAT4D	152586
ENSG00000205325	1.14575	-1.22419	0.320629	-3.81809	0.000134492	0.000751581	NA	NA
ENSG00000205362	92.5979	-1.09897	0.166057	-6.61805	3.64e-11	1.1e-09	MT1A	4489
ENSG00000205426	316.467	-1.85366	0.199355	-9.29831	1.43e-20	3.1e-18	KRT81	3887
ENSG00000205488	35.9626	-1.38403	0.167857	-8.24532	1.65e-16	1.46e-14	NA	NA
ENSG00000205628	27.7204	-1.91312	0.359427	-5.32268	1.02e-07	1.35e-06	LINC01446	401337
ENSG00000205634	4.83811	-1.55701	0.345014	-4.5129	6.39e-06	5.28e-05	LINC00898	400932
ENSG00000205642	2.01912	-1.17203	0.253325	-4.62658	3.72e-06	3.29e-05	VCX3B	425054
ENSG00000205704	9.85423	-1.33084	0.142332	-9.35022	8.75e-21	1.99e-18	LINC00634	339674
ENSG00000205777	1.39204	-2.49527	0.67375	-3.70355	0.000212607	0.00111872	GAGE1	2543
ENSG00000205810	4.99643	-1.04051	0.16999	-6.12099	9.3e-10	2.06e-08	KLRC3	3823
ENSG00000205835	10.0513	1.22715	0.254064	4.83009	1.36e-06	1.35e-05	GMNC	647309
ENSG00000205922	19.3258	2.01089	0.264967	7.58919	3.22e-14	1.78e-12	ONECUT3	390874
ENSG00000206014	0.986462	-1.05789	0.276334	-3.82829	0.000129037	0.000725104	NA	NA
ENSG00000206072	16.7669	1.52362	0.317052	4.80558	1.54e-06	1.51e-05	SERPINB11	89778
ENSG00000206181	1.87901	-1.01815	0.228673	-4.45245	8.49e-06	6.79e-05	ELOA2	51224
ENSG00000206592	0.944419	-1.72265	0.432769	-3.98053	6.88e-05	0.00041931	NA	NA
ENSG00000206647	2.43793	-1.14199	0.194951	-5.85783	4.69e-09	8.73e-08	NA	NA
ENSG00000206650	1.5393	-1.68975	0.329512	-5.12802	2.93e-07	3.43e-06	SNORA70G	100379132
ENSG00000206738	0.81003	-1.34412	0.558942	-2.40476	0.0161832	0.0430581	NA	NA
ENSG00000206779	1.0058	-1.16906	0.453904	-2.57556	0.0100077	0.0290263	NA	NA
ENSG00000206824	1.29646	-1.03567	0.20823	-4.97368	6.57e-07	7.06e-06	NA	NA
ENSG00000206878	3.7012	-1.06533	0.2023	-5.26607	1.39e-07	1.78e-06	NA	NA
ENSG00000206918	0.624238	1.06158	0.349193	3.0401	0.00236503	0.00868723	NA	NA
ENSG00000206969	0.782226	-1.0273	0.408359	-2.51569	0.0118799	0.0334705	NA	NA
ENSG00000207005	0.817355	-1.4848	0.568768	-2.61056	0.00903939	0.0266495	RNU1-2	26870
ENSG00000207008	4.43006	-2.72063	0.302659	-8.98909	2.49e-19	4.04e-17	SNORA54	677833
ENSG00000207086	1.20504	-1.24031	0.449931	-2.75666	0.00583949	0.0185169	NA	NA
ENSG00000207088	4.70416	-1.28467	0.212627	-6.0419	1.52e-09	3.19e-08	SNORA7B	677797
ENSG00000207199	1.13356	-1.4097	0.46256	-3.04761	0.00230668	0.00850671	SNORD38D	109616979
ENSG00000207306	0.804309	-1.29301	0.349129	-3.70352	0.000212625	0.00111872	NA	NA
ENSG00000207370	1.96608	-1.02699	0.246381	-4.16832	3.07e-05	0.000207898	NA	NA
ENSG00000207414	0.830927	1.426	0.493439	2.88992	0.00385336	0.0131227	NA	NA
ENSG00000207452	1.2945	-1.08186	0.42444	-2.54891	0.0108059	0.0309115	NA	NA
ENSG00000207546	1.06371	-1.00258	0.423035	-2.36997	0.0177898	0.0465347	MIR548C	693129
ENSG00000207562	5.51666	1.30632	0.261732	4.99105	6.01e-07	6.52e-06	MIR34C	407042
ENSG00000207595	1.31646	-1.25272	0.455434	-2.75062	0.00594835	0.0187917	MIR181A2	406954
ENSG00000207811	1.26933	1.19035	0.336839	3.53387	0.000409525	0.00195735	MIR34B	407041
ENSG00000207952	1.31647	-1.40995	0.401871	-3.50846	0.000450705	0.00212593	MIR624	693209
ENSG00000207963	0.960255	-1.13884	0.476601	-2.3895	0.0168713	0.0445653	MIR569	693154
ENSG00000207997	1.53895	-1.25225	0.372906	-3.3581	0.000784799	0.00341123	MIR644A	693229
ENSG00000208892	5.49024	-1.80957	0.417406	-4.33527	1.46e-05	0.000108104	SNORA49	677829
ENSG00000211514	1.00501	-1.51666	0.447049	-3.3926	0.000692329	0.00306408	MIR454	768216
ENSG00000211848	0.561251	-1.11598	0.443518	-2.5162	0.0118628	0.0334337	NA	NA
ENSG00000211849	0.777969	-1.53181	0.451953	-3.38931	0.000700686	0.00309466	NA	NA
ENSG00000211851	1.24549	-1.13734	0.33831	-3.36183	0.000774288	0.00337067	NA	NA
ENSG00000211856	0.844316	-1.0573	0.393503	-2.68689	0.007212	0.022062	NA	NA
ENSG00000211859	0.562484	-1.64562	0.604574	-2.72195	0.00648982	0.0202474	NA	NA
ENSG00000211861	0.593261	-1.19131	0.395095	-3.01524	0.00256777	0.00933161	NA	NA
ENSG00000211862	0.80524	-1.28816	0.402957	-3.19677	0.00138977	0.00555077	NA	NA
ENSG00000211863	0.661535	-1.19089	0.468558	-2.5416	0.0110348	0.0314687	NA	NA
ENSG00000211866	0.75755	-1.27829	0.448814	-2.84816	0.00439734	0.0146141	NA	NA
ENSG00000211867	0.755133	-1.54554	0.409345	-3.77564	0.0001596	0.000872466	NA	NA
ENSG00000211868	0.852687	-1.41758	0.41029	-3.45506	0.000550177	0.00251914	NA	NA
ENSG00000211869	0.753899	-1.31929	0.432929	-3.04735	0.00230868	0.00851103	NA	NA
ENSG00000211873	1.02004	-1.12277	0.288393	-3.8932	9.89e-05	0.000575642	NA	NA
ENSG00000211875	0.839452	-1.06121	0.398792	-2.66105	0.00778971	0.0235388	NA	NA
ENSG00000211876	0.844555	-1.04313	0.320138	-3.25836	0.00112057	0.00461802	NA	NA
ENSG00000211880	1.03511	-1.02285	0.316969	-3.22696	0.00125113	0.00507024	NA	NA
ENSG00000211882	0.857495	-1.04598	0.316167	-3.30832	0.000938573	0.00396773	NA	NA
ENSG00000212128	2.39068	-1.38871	0.234066	-5.93297	2.98e-09	5.79e-08	TAS2R13	50838
ENSG00000212187	0.866228	-1.28692	0.29094	-4.42331	9.72e-06	7.63e-05	NA	NA
ENSG00000212232	63.9096	-1.54382	0.18966	-8.13995	3.95e-16	3.21e-14	SNORD17	692086
ENSG00000212264	0.544354	-1.62505	0.436486	-3.72304	0.00019684	0.00104663	SNORD65C	109616981
ENSG00000212342	1.45722	-1.01959	0.320622	-3.18002	0.00147266	0.0058144	NA	NA
ENSG00000212360	0.817917	-1.09112	0.435732	-2.50412	0.0122758	0.034351	NA	NA
ENSG00000212396	1.07982	-1.15569	0.203799	-5.67075	1.42e-08	2.33e-07	NA	NA
ENSG00000212402	6.1788	1.06207	0.249693	4.2535	2.1e-05	0.000149353	SNORA74B	677841
ENSG00000212420	1.00443	-1.0966	0.457817	-2.39529	0.0166074	0.0439623	NA	NA
ENSG00000212464	13.8226	-1.59001	0.222335	-7.15141	8.59e-13	3.63e-11	SNORA12	677800
ENSG00000212499	0.512087	1.58331	0.593058	2.66975	0.00759082	0.0230376	NA	NA
ENSG00000212615	0.880439	-1.10179	0.413172	-2.66667	0.00766063	0.0232195	NA	NA
ENSG00000212724	5.06564	-1.57346	0.271567	-5.794	6.87e-09	1.22e-07	KRTAP2-3	730755
ENSG00000212901	8.895	-2.0156	0.268802	-7.49846	6.46e-14	3.34e-12	KRTAP3-1	83896
ENSG00000213067	0.41476	-1.27665	0.414713	-3.07841	0.00208111	0.00781231	NA	NA
ENSG00000213115	0.396776	-1.11993	0.372717	-3.00477	0.00265782	0.00959881	NA	NA
ENSG00000213218	0.496086	-1.7441	0.438526	-3.9772	6.97e-05	0.00042458	CSH2	1443
ENSG00000213232	1.44518	-1.58025	0.615095	-2.56911	0.010196	0.0294739	NA	NA
ENSG00000213401	222.461	-1.89737	0.400203	-4.74101	2.13e-06	2e-05	MAGEA12	4111
ENSG00000213420	122.302	-1.56137	0.1349	-11.5742	5.57e-31	9.43e-28	GPC2	221914
ENSG00000213642	3.52128	-1.04658	0.262277	-3.99036	6.6e-05	0.000404659	NA	NA
ENSG00000213659	0.781971	-1.49857	0.578081	-2.59232	0.00953312	0.0278526	NA	NA
ENSG00000213664	1.59355	-1.04339	0.367401	-2.83992	0.00451255	0.0149225	NA	NA
ENSG00000213822	0.84008	2.51524	0.579446	4.34076	1.42e-05	0.000105861	CEACAM18	729767
ENSG00000213931	6.24203	-1.28934	0.239409	-5.38549	7.22e-08	9.88e-07	HBE1	3046
ENSG00000213973	8.44517	-1.06857	0.195941	-5.45354	4.94e-08	7.05e-07	ZNF99	7652
ENSG00000214049	182.154	-1.64528	0.221875	-7.41533	1.21e-13	5.96e-12	UCA1	652995
ENSG00000214107	4.13823	-2.81569	0.535616	-5.25692	1.46e-07	1.86e-06	MAGEB1	4112
ENSG00000214283	1.22025	-1.33736	0.550881	-2.42768	0.0151956	0.0408746	NA	NA
ENSG00000214381	0.731467	-1.56248	0.409598	-3.81467	0.000136364	0.000760582	LINC00488	677779
ENSG00000214548	1317.46	1.15638	0.146809	7.87673	3.36e-15	2.28e-13	MEG3	55384
ENSG00000214617	3.70758	-1.27986	0.382576	-3.34539	0.000821674	0.00354883	SLC6A10P	386757
ENSG00000214725	29.6611	-1.20144	0.164978	-7.28241	3.28e-13	1.48e-11	CDIPTOSP	440356
ENSG00000214814	61.4349	1.41686	0.212993	6.65215	2.89e-11	8.91e-10	FER1L6	654463
ENSG00000215023	2.41892	-1.24944	0.221655	-5.63687	1.73e-08	2.78e-07	NA	NA
ENSG00000215182	8226.28	2.52168	0.271728	9.28017	1.69e-20	3.62e-18	MUC5AC	4586
ENSG00000215187	143.704	1.14061	0.149371	7.63608	2.24e-14	1.28e-12	FAM166B	730112
ENSG00000215262	24.9361	1.17379	0.400586	2.93019	0.00338758	0.0117781	KCNU1	157855
ENSG00000215369	0.964243	-1.25828	0.298241	-4.21902	2.45e-05	0.000170726	NA	NA
ENSG00000215397	0.677326	-1.29685	0.370144	-3.50364	0.000458944	0.00215754	SCRT2	85508
ENSG00000215512	0.950602	-1.33005	0.374291	-3.55351	0.000380134	0.00184068	LOC644669	644669
ENSG00000215644	8.56248	-1.02981	0.187752	-5.48495	4.14e-08	6.02e-07	GCGR	2642
ENSG00000215866	10.0006	-1.28162	0.168224	-7.61854	2.57e-14	1.44e-12	LINC01356	100996702
ENSG00000215869	3.88407	-1.01314	0.183948	-5.50773	3.63e-08	5.38e-07	LOC100129138	100129138
ENSG00000217195	1.34648	-1.51456	0.524404	-2.88815	0.00387516	0.0131826	NA	NA
ENSG00000217236	8.11709	-3.35285	0.368159	-9.10706	8.46e-20	1.5e-17	SP9	100131390
ENSG00000217646	2.36521	-1.05306	0.211772	-4.9726	6.61e-07	7.1e-06	NA	NA
ENSG00000218428	1.65956	-1.3922	0.321597	-4.32903	1.5e-05	0.000110785	NA	NA
ENSG00000219491	1.21499	1.03425	0.261533	3.95459	7.67e-05	0.000461356	NA	NA
ENSG00000220392	1.41961	-1.2026	0.224748	-5.35088	8.75e-08	1.17e-06	NA	NA
ENSG00000220739	1.90099	-1.11906	0.436921	-2.56124	0.0104298	0.0300388	NA	NA
ENSG00000221275	0.52917	1.23796	0.321544	3.85003	0.000118104	0.000672258	MIR548I2	100302277
ENSG00000221826	5.05512	-1.61513	0.396544	-4.07301	4.64e-05	0.000298635	PSG3	5671
ENSG00000221845	1.05891	-1.38353	0.225964	-6.12282	9.19e-10	2.04e-08	C7orf65	401335
ENSG00000221867	411.853	-1.86976	0.412071	-4.53746	5.69e-06	4.76e-05	MAGEA3	4102
ENSG00000222000	10.5959	1.02352	0.198499	5.15629	2.52e-07	3e-06	NA	NA
ENSG00000222007	1.54278	-1.05946	0.331715	-3.19388	0.00140374	0.00559335	NA	NA
ENSG00000222030	1.50495	-2.32082	0.586995	-3.95374	7.69e-05	0.000462649	LINC01793	101927285
ENSG00000222431	0.726267	-1.4385	0.481685	-2.9864	0.0028228	0.0100871	NA	NA
ENSG00000222489	11.4834	-1.50895	0.222133	-6.79298	1.1e-11	3.66e-10	SNORA79B	109616976
ENSG00000222533	0.938005	-1.15476	0.265593	-4.34786	1.37e-05	0.000103041	NA	NA
ENSG00000223224	1.58805	-1.01915	0.319359	-3.19124	0.00141666	0.00563544	SNORD71	692111
ENSG00000223428	0.77369	1.27414	0.427692	2.9791	0.00289092	0.0102952	NA	NA
ENSG00000223492	1.21958	-1.07483	0.439658	-2.44469	0.0144978	0.0393437	NA	NA
ENSG00000223646	1.00025	-1.37661	0.504731	-2.72741	0.00638343	0.0199553	LOC101928012	101928012
ENSG00000223662	3.7972	-1.34324	0.191403	-7.01786	2.25e-12	8.62e-11	SAMSN1-AS1	100874190
ENSG00000223715	4.95604	-1.26366	0.193729	-6.52283	6.9e-11	1.97e-09	NA	NA
ENSG00000223760	1.75046	-1.54021	0.47	-3.27703	0.00104905	0.00436711	MED15P9	285103
ENSG00000223812	4.51707	-2.36969	0.522559	-4.53479	5.77e-06	4.81e-05	NA	NA
ENSG00000223841	0.757434	2.35839	0.787047	2.9965	0.002731	0.00981861	NA	NA
ENSG00000223872	2.71837	-1.08736	0.3888	-2.7967	0.00516272	0.0166951	NA	NA
ENSG00000224029	1.2104	-1.45388	0.402057	-3.6161	0.000299074	0.00150054	NA	NA
ENSG00000224141	12.6008	-1.18504	0.458199	-2.5863	0.00970136	0.028271	MIR548XHG	101927797
ENSG00000224167	7.10696	-1.39911	0.19369	-7.22347	5.07e-13	2.23e-11	NA	NA
ENSG00000224271	8.18153	-1.31099	0.33764	-3.8828	0.000103261	0.000598016	LOC284930	284930
ENSG00000224274	0.827129	1.15302	0.466185	2.47332	0.0133864	0.0368848	NA	NA
ENSG00000224276	17.6413	1.19368	0.174395	6.84466	7.67e-12	2.63e-10	ARHGEF2-AS1	107985210
ENSG00000224322	0.601835	2.34233	0.786234	2.97918	0.00289022	0.0102945	NA	NA
ENSG00000224326	0.440975	-1.13432	0.382982	-2.96181	0.0030584	0.0107924	NA	NA
ENSG00000224413	2.70829	-1.14741	0.201518	-5.69381	1.24e-08	2.06e-07	NA	NA
ENSG00000224445	1.58631	1.02851	0.287974	3.57156	0.000354868	0.00173383	LINC01708	101928270
ENSG00000224467	1.30538	-1.17232	0.470569	-2.49129	0.0127281	0.0353893	NA	NA
ENSG00000224535	1.31007	-2.04297	0.263698	-7.74738	9.38e-15	5.84e-13	LINC02771	105372907
ENSG00000224559	2.01098	-1.25601	0.322436	-3.89537	9.8e-05	0.00057133	LINC01087	101927994
ENSG00000224563	1.38106	-1.47755	0.431506	-3.42418	0.000616667	0.00277268	LPP-AS1	100873917
ENSG00000224568	1.53662	1.29717	0.433158	2.99468	0.0027473	0.00986553	LINC01886	105373537
ENSG00000224592	2.21611	1.16209	0.165781	7.00981	2.39e-12	9.07e-11	NA	NA
ENSG00000224669	0.838207	-1.41169	0.256993	-5.49311	3.95e-08	5.79e-07	NA	NA
ENSG00000224706	0.783498	-1.87978	0.74787	-2.51351	0.0119537	0.0336316	NA	NA
ENSG00000224733	1.18543	-1.05654	0.388479	-2.71967	0.00653466	0.0203669	NA	NA
ENSG00000224739	3.13846	1.72654	0.259552	6.652	2.89e-11	8.91e-10	NA	NA
ENSG00000224794	1.17116	-1.06208	0.202984	-5.23232	1.67e-07	2.09e-06	NA	NA
ENSG00000224816	0.356007	-1.22394	0.487401	-2.51116	0.0120336	0.033791	NA	NA
ENSG00000224853	5.11801	1.0916	0.437614	2.49443	0.012616	0.0351559	NA	NA
ENSG00000224854	2.63128	-1.17345	0.222069	-5.28417	1.26e-07	1.63e-06	NA	NA
ENSG00000224893	0.75259	-2.06967	0.624916	-3.31192	0.000926575	0.00392395	LINC02840	105378065
ENSG00000224895	1.05701	-1.6261	0.372272	-4.36804	1.25e-05	9.52e-05	NA	NA
ENSG00000224928	2.74319	-1.00457	0.178542	-5.62654	1.84e-08	2.92e-07	NA	NA
ENSG00000224960	2.2638	-1.73732	0.604388	-2.87451	0.00404652	0.0136399	PPP4R3C	139420
ENSG00000225077	28.9153	-1.16149	0.13517	-8.59286	8.48e-18	9.85e-16	NA	NA
ENSG00000225078	1.6776	-1.54032	0.350842	-4.39036	1.13e-05	8.71e-05	NA	NA
ENSG00000225084	1.33711	-1.17172	0.338428	-3.46224	0.000535696	0.00246171	LOC101927839	101927839
ENSG00000225091	16.3392	-1.42149	0.163939	-8.67081	4.29e-18	5.37e-16	SNORA71A	26777
ENSG00000225127	0.955496	-1.44658	0.270864	-5.34061	9.26e-08	1.23e-06	LINC00237	105372556
ENSG00000225140	3.0028	-1.36619	0.190276	-7.18004	6.97e-13	3.01e-11	LOC101930421	101930421
ENSG00000225156	1.4114	-1.09392	0.223496	-4.89458	9.85e-07	1.01e-05	NA	NA
ENSG00000225206	12.1714	-2.00396	0.280309	-7.14913	8.73e-13	3.67e-11	MIR137HG	400765
ENSG00000225255	2.55485	-1.3387	0.346319	-3.8655	0.000110864	0.000636158	PSLNR	106146148
ENSG00000225269	1.83522	-1.05415	0.275351	-3.82839	0.000128987	0.000725005	LINC00705	338588
ENSG00000225329	404.407	1.31439	0.177964	7.3857	1.52e-13	7.26e-12	LHFPL3-AS2	723809
ENSG00000225334	2.28433	1.07143	0.313236	3.42054	0.000624975	0.00280446	NA	NA
ENSG00000225376	0.68823	1.06824	0.266914	4.00218	6.28e-05	0.000387252	TMEM246-AS1	101928470
ENSG00000225383	1152.72	1.19246	0.149767	7.96215	1.69e-15	1.21e-13	SFTA1P	207107
ENSG00000225546	9.3368	-1.84351	0.528133	-3.49061	0.000481914	0.0022455	LINC02476	105375475
ENSG00000225598	0.457639	-1.04478	0.36536	-2.8596	0.00424175	0.0141828	NA	NA
ENSG00000225900	1.0675	-1.42594	0.292052	-4.88247	1.05e-06	1.07e-05	NA	NA
ENSG00000225972	202.218	-1.81527	0.201717	-8.99909	2.28e-19	3.72e-17	NA	NA
ENSG00000226053	2.78762	-1.74032	0.30809	-5.64874	1.62e-08	2.61e-07	LINC01776	729987
ENSG00000226128	0.941807	-1.63566	0.414781	-3.94343	8.03e-05	0.000480805	NA	NA
ENSG00000226141	1.25303	-2.99052	0.505845	-5.91194	3.38e-09	6.5e-08	NA	NA
ENSG00000226337	1.23743	1.16998	0.234855	4.98169	6.3e-07	6.8e-06	TMEM252-DT	105376072
ENSG00000226394	1.30851	-1.54483	0.435847	-3.54444	0.000393453	0.00189322	NA	NA
ENSG00000226599	1.52101	-1.1407	0.283465	-4.02411	5.72e-05	0.000357265	NA	NA
ENSG00000226673	54.5145	1.25237	0.22579	5.5466	2.91e-08	4.43e-07	LINC01108	102216342
ENSG00000226709	1.52676	-1.26706	0.274267	-4.61982	3.84e-06	3.39e-05	NA	NA
ENSG00000226717	1.76822	1.76875	0.292231	6.05259	1.43e-09	3e-08	PTPRD-AS2	101929428
ENSG00000226812	8.66709	1.04038	0.170424	6.10465	1.03e-09	2.25e-08	NA	NA
ENSG00000226827	1.11994	-1.38767	0.409018	-3.39269	0.000692103	0.00306341	NA	NA
ENSG00000227012	2.58385	-1.42649	0.442033	-3.22712	0.00125042	0.00506786	NA	NA
ENSG00000227060	8.69982	-1.17373	0.144587	-8.11783	4.75e-16	3.82e-14	LINC00629	100506757
ENSG00000227121	1.51046	-3.1244	0.475778	-6.56694	5.14e-11	1.5e-09	NA	NA
ENSG00000227170	1.91201	-1.20331	0.406257	-2.96194	0.00305705	0.0107886	NA	NA
ENSG00000227211	0.850056	-1.24998	0.375736	-3.32675	0.000878652	0.0037574	H3P45	115482705
ENSG00000227234	5.41116	-1.75344	0.410864	-4.26768	1.98e-05	0.000141351	SPANXB1	728695
ENSG00000227330	1.19069	-1.06314	0.42749	-2.48693	0.0128851	0.0357499	NA	NA
ENSG00000227487	1.02429	-1.22183	0.274583	-4.44978	8.6e-06	6.86e-05	NA	NA
ENSG00000227509	2.85681	1.04734	0.254856	4.10955	3.96e-05	0.000260113	NA	NA
ENSG00000227568	1.0133	1.97698	0.280777	7.04111	1.91e-12	7.46e-11	NA	NA
ENSG00000227673	1.31223	-1.08939	0.281882	-3.86469	0.000111231	0.000638172	NA	NA
ENSG00000227674	22.3842	-1.34673	0.332552	-4.04969	5.13e-05	0.000325278	LINC00355	144766
ENSG00000227681	3.44639	-1.04868	0.299306	-3.50369	0.000458858	0.00215738	NA	NA
ENSG00000227683	2.906	-1.28672	0.266559	-4.82716	1.38e-06	1.37e-05	NA	NA
ENSG00000227777	5.61707	-1.0931	0.237705	-4.59857	4.25e-06	3.7e-05	NA	NA
ENSG00000227911	1.20461	-1.35069	0.392612	-3.44027	0.000581131	0.00263888	NA	NA
ENSG00000227932	8.44375	-1.29641	0.319327	-4.05982	4.91e-05	0.000313232	NA	NA
ENSG00000227965	0.403269	-1.25824	0.378686	-3.32265	0.000891655	0.00379942	NA	NA
ENSG00000228014	1.76652	-1.01665	0.261184	-3.89245	9.92e-05	0.000577265	NA	NA
ENSG00000228044	11.2995	-1.17987	0.194015	-6.08134	1.19e-09	2.56e-08	LOC101927787	101927787
ENSG00000228278	243.411	1.01517	0.176204	5.76134	8.34e-09	1.46e-07	ORM2	5005
ENSG00000228294	0.496559	-1.18884	0.268524	-4.42731	9.54e-06	7.5e-05	BMS1P17	101101776
ENSG00000228308	0.694659	-1.45544	0.376482	-3.86591	0.000110677	0.000635175	LINC01209	101928684
ENSG00000228368	1.72731	-1.39945	0.291577	-4.7996	1.59e-06	1.55e-05	NA	NA
ENSG00000228386	1.72337	-1.34129	0.244284	-5.49069	4e-08	5.85e-07	NA	NA
ENSG00000228670	1.60117	-1.11517	0.324554	-3.43602	0.000590326	0.00267287	NA	NA
ENSG00000228714	2.46677	-1.81123	0.535588	-3.38176	0.000720234	0.00317032	NA	NA
ENSG00000228723	148.335	1.33936	0.234482	5.71199	1.12e-08	1.87e-07	SRGAP3-AS2	101927416
ENSG00000228729	2.65925	-1.16199	0.290524	-3.99962	6.34e-05	0.000391108	NA	NA
ENSG00000228742	164.675	-1.18993	0.197351	-6.02951	1.64e-09	3.42e-08	NA	NA
ENSG00000228966	2.80795	-1.41269	0.307206	-4.59852	4.26e-06	3.7e-05	NA	NA
ENSG00000228976	1.09158	-1.20601	0.325943	-3.70005	0.000215556	0.00113191	NA	NA
ENSG00000228988	1.40149	-1.20987	0.303699	-3.98379	6.78e-05	0.000414342	NA	NA
ENSG00000228997	19.6654	1.08965	0.156544	6.96065	3.39e-12	1.25e-10	NA	NA
ENSG00000229112	0.995002	1.00412	0.237258	4.23221	2.31e-05	0.000162511	NA	NA
ENSG00000229205	2.64441	-1.85428	0.394638	-4.69868	2.62e-06	2.39e-05	LINC00200	399706
ENSG00000229294	0.731542	-1.29328	0.536508	-2.41055	0.0159284	0.0425222	NA	NA
ENSG00000229335	1.13029	-1.12793	0.441236	-2.55629	0.0105794	0.0303877	NA	NA
ENSG00000229359	0.745794	-1.01505	0.389464	-2.60628	0.00915325	0.0269363	PIN1P1	5301
ENSG00000229511	0.378011	-1.02285	0.317627	-3.22028	0.00128063	0.00517023	NA	NA
ENSG00000229550	0.543567	1.09857	0.343975	3.19375	0.00140438	0.00559428	NA	NA
ENSG00000229563	3.15036	-1.00933	0.211217	-4.77862	1.76e-06	1.69e-05	LINC01204	101927528
ENSG00000229676	22.2088	-1.09667	0.170847	-6.41901	1.37e-10	3.64e-09	ZNF492	57615
ENSG00000229696	1.12028	-1.28804	0.420446	-3.06352	0.00218752	0.00814411	NA	NA
ENSG00000229703	2.90795	-1.39018	0.350744	-3.96353	7.39e-05	0.000446186	NA	NA
ENSG00000229719	11.436	1.41309	0.202622	6.97402	3.08e-12	1.15e-10	NA	NA
ENSG00000229792	0.931122	1.77361	0.390221	4.54515	5.49e-06	4.61e-05	LINC00399	104326054
ENSG00000229855	0.508837	-1.6908	0.471302	-3.5875	0.000333867	0.00164845	NA	NA
ENSG00000229876	6.3963	-1.62507	0.324716	-5.00458	5.6e-07	6.11e-06	CASC20	101929244
ENSG00000229900	2.01021	1.48286	0.283021	5.2394	1.61e-07	2.02e-06	NA	NA
ENSG00000229918	1.05088	-1.8514	0.407759	-4.54042	5.61e-06	4.7e-05	DOCK9-AS1	100874096
ENSG00000229960	0.813088	1.00087	0.306242	3.26825	0.00108216	0.00447927	NA	NA
ENSG00000229964	1.78117	-1.31133	0.320398	-4.09282	4.26e-05	0.000277293	NA	NA
ENSG00000229967	4.58155	-1.99804	0.643356	-3.10565	0.0018986	0.00723137	NA	NA
ENSG00000229989	7.55917	-1.00048	0.163086	-6.13468	8.53e-10	1.91e-08	NA	NA
ENSG00000230001	1.46897	-1.08277	0.39595	-2.73462	0.00624533	0.0195855	NA	NA
ENSG00000230033	2.03933	-2.06339	0.341472	-6.04263	1.52e-09	3.18e-08	NA	NA
ENSG00000230046	1.49926	-1.24359	0.437425	-2.84297	0.00446955	0.0148044	NA	NA
ENSG00000230062	73.0442	1.19127	0.205163	5.80647	6.38e-09	1.14e-07	ANKRD66	100287718
ENSG00000230156	4.36159	1.07376	0.205104	5.23518	1.65e-07	2.06e-06	LINC00443	100874173
ENSG00000230159	0.455752	-1.81742	0.728914	-2.49333	0.0126551	0.0352416	NA	NA
ENSG00000230257	62.3565	-1.781	0.228875	-7.78153	7.17e-15	4.61e-13	NFE4	58160
ENSG00000230292	1.42031	-1.087	0.447769	-2.42759	0.0151995	0.0408824	NAALADL2-AS3	100862679
ENSG00000230338	1.33334	1.12018	0.287443	3.89706	9.74e-05	0.000568089	NA	NA
ENSG00000230356	9.27407	-1.30641	0.242014	-5.39808	6.74e-08	9.29e-07	NA	NA
ENSG00000230387	18.6748	1.01014	0.179841	5.61688	1.94e-08	3.07e-07	LOC100505664	100505664
ENSG00000230426	4.16924	-1.2938	0.506096	-2.55643	0.0105753	0.03038	LINC01036	104169671
ENSG00000230450	1.03492	-1.36873	0.256248	-5.34141	9.22e-08	1.23e-06	NA	NA
ENSG00000230491	0.928608	-1.01149	0.286149	-3.53484	0.000408019	0.00195176	NA	NA
ENSG00000230501	2.27555	-1.24115	0.273713	-4.53451	5.77e-06	4.81e-05	NA	NA
ENSG00000230516	2.5814	1.06552	0.322179	3.30722	0.000942256	0.00398206	NA	NA
ENSG00000230528	1.04438	-1.42065	0.242837	-5.8502	4.91e-09	9.09e-08	NOS2P3	339256
ENSG00000230533	9.31609	-1.40555	0.23955	-5.86745	4.43e-09	8.27e-08	NA	NA
ENSG00000230534	3.05032	-1.10624	0.146401	-7.55623	4.15e-14	2.22e-12	NA	NA
ENSG00000230564	0.523742	-1.24373	0.354545	-3.50797	0.000451543	0.00212928	NA	NA
ENSG00000230691	0.632889	1.05722	0.381588	2.77059	0.00559545	0.0178712	NA	NA
ENSG00000230710	5.50152	1.92289	0.272108	7.06664	1.59e-12	6.3e-11	NA	NA
ENSG00000230739	1.63848	1.47495	0.306693	4.80921	1.52e-06	1.48e-05	NA	NA
ENSG00000230782	1.53691	-1.23054	0.362415	-3.39539	0.000685302	0.00303827	LOC340512	340512
ENSG00000230826	1.4074	-1.14431	0.358903	-3.18835	0.00143086	0.00568418	NA	NA
ENSG00000230899	1.40328	-1.4692	0.242478	-6.05911	1.37e-09	2.9e-08	NA	NA
ENSG00000230927	1.77999	-1.15515	0.201419	-5.73508	9.75e-09	1.66e-07	TMBIM7P	105375396
ENSG00000230936	1.20903	-1.63674	0.487433	-3.35788	0.000785414	0.00341289	NA	NA
ENSG00000230946	2.123	-1.19302	0.202853	-5.8812	4.07e-09	7.69e-08	NA	NA
ENSG00000230970	6.46678	1.28568	0.215795	5.9579	2.55e-09	5.06e-08	HHATL-AS1	100874044
ENSG00000230991	0.559967	-1.67835	0.470336	-3.56842	0.000359144	0.00175219	NA	NA
ENSG00000231031	10.3949	-1.00946	0.328937	-3.06887	0.00214872	0.00801949	LINC01804	101926966
ENSG00000231069	2.84456	1.19877	0.167677	7.1493	8.72e-13	3.67e-11	NA	NA
ENSG00000231133	15.7994	1.40418	0.180504	7.77922	7.3e-15	4.67e-13	HAR1B	768097
ENSG00000231208	3.49926	-1.3046	0.294034	-4.43692	9.13e-06	7.22e-05	NA	NA
ENSG00000231221	1.20241	1.17672	0.301079	3.90835	9.29e-05	0.000545846	LINC01593	107178918
ENSG00000231240	9.98105	-1.31635	0.394854	-3.33376	0.00085682	0.00367991	NA	NA
ENSG00000231295	3.04276	1.45249	0.238488	6.09042	1.13e-09	2.44e-08	NA	NA
ENSG00000231317	1.4299	-1.47863	0.366825	-4.0309	5.56e-05	0.000348765	NA	NA
ENSG00000231322	125.59	1.28654	0.223792	5.74882	8.99e-09	1.55e-07	RPL13AP17	399670
ENSG00000231418	2.89179	1.49422	0.472279	3.16385	0.00155698	0.00609816	LOC105375224	105375224
ENSG00000231431	9.86012	-2.22424	0.323733	-6.8706	6.39e-12	2.23e-10	LOC440910	440910
ENSG00000231441	4.56673	-1.08325	0.164261	-6.59468	4.26e-11	1.27e-09	NA	NA
ENSG00000231442	0.814095	-1.58489	0.580989	-2.72792	0.00637349	0.0199273	NA	NA
ENSG00000231453	5.5197	-1.49635	0.271642	-5.50853	3.62e-08	5.36e-07	LINC01305	285084
ENSG00000231476	1.60404	-2.4554	0.361532	-6.79165	1.11e-11	3.69e-10	NA	NA
ENSG00000231513	1.28688	-1.69946	0.439291	-3.86863	0.000109447	0.000629005	NA	NA
ENSG00000231532	3.57503	-2.94511	0.414587	-7.10373	1.21e-12	4.97e-11	LINC01249	727982
ENSG00000231550	8.5244	-1.06529	0.182099	-5.85002	4.92e-09	9.09e-08	NA	NA
ENSG00000231562	1.28683	-1.25975	0.448098	-2.81132	0.00493386	0.01608	NA	NA
ENSG00000231702	2.13062	-1.69854	0.241583	-7.03087	2.05e-12	7.94e-11	NA	NA
ENSG00000231720	6.9502	1.10466	0.253615	4.35564	1.33e-05	9.99e-05	NA	NA
ENSG00000231725	1.01684	-1.03543	0.260459	-3.9754	7.03e-05	0.000427227	NA	NA
ENSG00000231726	1.98953	-1.03735	0.242365	-4.28009	1.87e-05	0.000134566	NA	NA
ENSG00000231738	98.2204	1.23329	0.228959	5.38649	7.18e-08	9.83e-07	TSPAN19	144448
ENSG00000231764	70.4452	-1.27457	0.238904	-5.33506	9.55e-08	1.26e-06	NA	NA
ENSG00000231776	5.53873	-1.11052	0.367476	-3.02203	0.00251083	0.00915095	LINC01611	105377880
ENSG00000231795	2.19034	-1.25107	0.223345	-5.60153	2.12e-08	3.33e-07	NA	NA
ENSG00000231826	5.6901	1.03256	0.176497	5.85028	4.91e-09	9.09e-08	LINC01819	102723854
ENSG00000231845	3.34814	-1.0308	0.207247	-4.97377	6.57e-07	7.06e-06	NA	NA
ENSG00000231924	3.15738	-2.14355	0.454538	-4.71588	2.41e-06	2.23e-05	PSG1	5669
ENSG00000231937	1.45565	-2.20275	0.367971	-5.98621	2.15e-09	4.33e-08	NA	NA
ENSG00000231980	7.63044	1.0892	0.228501	4.76674	1.87e-06	1.79e-05	NA	NA
ENSG00000231982	6.45416	-1.04658	0.138131	-7.57673	3.54e-14	1.93e-12	NA	NA
ENSG00000231990	18.1459	1.51592	0.280414	5.406	6.44e-08	8.93e-07	NA	NA
ENSG00000232000	8.73402	-1.03685	0.147403	-7.03408	2.01e-12	7.77e-11	NA	NA
ENSG00000232023	9.61411	-1.2908	0.323702	-3.98763	6.67e-05	0.000408749	LINC01807	101928765
ENSG00000232044	24.9838	1.22316	0.211006	5.79682	6.76e-09	1.2e-07	NA	NA
ENSG00000232085	1.23625	-1.74354	0.617583	-2.82317	0.00475513	0.0155853	NA	NA
ENSG00000232131	1.16621	-1.46251	0.326437	-4.48023	7.46e-06	6.05e-05	NCOA7-AS1	104355145
ENSG00000232162	1.13523	-1.53461	0.426306	-3.59978	0.000318484	0.0015852	NA	NA
ENSG00000232233	4.07731	-1.04035	0.146426	-7.10493	1.2e-12	4.93e-11	LINC02043	102724699
ENSG00000232241	0.687259	1.24801	0.430042	2.90206	0.00370718	0.0127112	NA	NA
ENSG00000232306	8.30785	1.47819	0.200589	7.36923	1.72e-13	8.14e-12	NA	NA
ENSG00000232327	1.96399	-1.24864	0.419182	-2.97876	0.00289419	0.0103041	NA	NA
ENSG00000232335	0.789749	-1.36735	0.202829	-6.74138	1.57e-11	5.06e-10	NA	NA
ENSG00000232451	1.61831	1.04765	0.240594	4.35442	1.33e-05	0.000100447	NA	NA
ENSG00000232508	2.59041	-1.46443	0.360356	-4.06384	4.83e-05	0.000308526	NA	NA
ENSG00000232526	0.97117	-1.11827	0.287694	-3.887	0.000101492	0.000588944	NA	NA
ENSG00000232555	4.54234	-1.07299	0.304567	-3.523	0.000426696	0.00202925	NA	NA
ENSG00000232599	3.04604	1.55077	0.32696	4.74299	2.11e-06	1.98e-05	NA	NA
ENSG00000232627	1.1143	-2.38924	0.299	-7.99077	1.34e-15	9.81e-14	NA	NA
ENSG00000232730	0.756435	1.63358	0.382919	4.26611	1.99e-05	0.000142169	NA	NA
ENSG00000232765	2.31875	-1.20211	0.378085	-3.17946	0.00147551	0.00582397	LOC100421746	100421746
ENSG00000232790	0.620767	-1.71364	0.621032	-2.75934	0.00579183	0.0183901	LINC01162	104355138
ENSG00000232792	1.54159	-1.1611	0.322513	-3.60017	0.000318005	0.00158341	NA	NA
ENSG00000232906	1.18135	-1.1153	0.271187	-4.11265	3.91e-05	0.000257104	NA	NA
ENSG00000232959	0.607331	-1.07105	0.456018	-2.34869	0.0188394	0.0487603	NA	NA
ENSG00000233005	5.33094	1.31508	0.246136	5.34289	9.15e-08	1.22e-06	NA	NA
ENSG00000233041	8.49378	1.53521	0.254084	6.04213	1.52e-09	3.19e-08	PHGR1	644844
ENSG00000233044	1.50606	-1.21293	0.387127	-3.13317	0.00172929	0.00666805	NA	NA
ENSG00000233114	1.1585	-1.25017	0.39843	-3.13774	0.00170256	0.00657837	NA	NA
ENSG00000233125	14.7656	-1.56811	0.233314	-6.72103	1.8e-11	5.76e-10	NA	NA
ENSG00000233242	2.08665	-1.08308	0.173563	-6.24023	4.37e-10	1.05e-08	NA	NA
ENSG00000233256	2.41543	1.13435	0.212949	5.32686	9.99e-08	1.32e-06	NA	NA
ENSG00000233288	3.78519	-1.26782	0.344743	-3.67758	0.000235455	0.00122159	LOC101928401	101928401
ENSG00000233321	0.873449	-1.1804	0.209833	-5.62542	1.85e-08	2.94e-07	LINC02669	101927880
ENSG00000233377	11.9352	1.51992	0.233109	6.52022	7.02e-11	2e-09	NA	NA
ENSG00000233379	0.754884	-1.27845	0.460098	-2.77865	0.0054585	0.0175026	NA	NA
ENSG00000233392	43.8258	1.44537	0.188468	7.66902	1.73e-14	1.02e-12	LOC200772	200772
ENSG00000233397	1.92119	-1.0226	0.228485	-4.47558	7.62e-06	6.17e-05	NA	NA
ENSG00000233491	19.5872	-1.08896	0.297488	-3.66051	0.000251713	0.0012921	LOC100128317	100128317
ENSG00000233515	8.47834	-1.39023	0.367314	-3.78485	0.000153801	0.000844744	LINC01518	101929397
ENSG00000233539	64.2598	-1.20498	0.161653	-7.45412	9.05e-14	4.54e-12	LOC730338	730338
ENSG00000233589	4.22934	-1.51272	0.180997	-8.35771	6.39e-17	6.18e-15	NA	NA
ENSG00000233611	0.621768	-1.48054	0.363738	-4.07035	4.69e-05	0.000301154	NA	NA
ENSG00000233639	0.728225	-1.25973	0.48984	-2.57172	0.0101194	0.0292918	PANTR1	100506421
ENSG00000233730	19.8208	1.34546	0.214489	6.27284	3.55e-10	8.69e-09	NA	NA
ENSG00000233848	1.32318	-1.48716	0.402201	-3.69756	0.000217682	0.00114105	NA	NA
ENSG00000233854	15.1094	-1.07024	0.363276	-2.94608	0.00321832	0.0112716	NA	NA
ENSG00000233928	3.04597	-1.29735	0.41031	-3.16187	0.00156762	0.0061351	NA	NA
ENSG00000233932	0.762385	-1.01761	0.267951	-3.79775	0.000146015	0.000807982	CTXN2	399697
ENSG00000233936	7.6016	1.15075	0.220711	5.21382	1.85e-07	2.29e-06	NA	NA
ENSG00000233993	1.64064	-1.1511	0.48753	-2.36109	0.0182213	0.0474794	DTD1-AS1	101929526
ENSG00000234022	1.96192	1.13721	0.212593	5.34921	8.83e-08	1.18e-06	NA	NA
ENSG00000234068	29.7973	-1.40844	0.46789	-3.01019	0.00261084	0.00945685	PAGE2	203569
ENSG00000234146	0.575886	-1.26015	0.371649	-3.39071	0.000697131	0.00307997	NA	NA
ENSG00000234224	59.9241	2.46303	0.280729	8.77369	1.73e-18	2.36e-16	TMEM229A	730130
ENSG00000234402	1.09553	-1.76684	0.358751	-4.92498	8.44e-07	8.84e-06	NA	NA
ENSG00000234426	1.46102	-1.44844	0.475569	-3.04569	0.00232147	0.00855253	NA	NA
ENSG00000234429	0.719795	-1.06934	0.260329	-4.10764	4e-05	0.000262062	NA	NA
ENSG00000234562	1.41293	-1.15241	0.336181	-3.42796	0.000608134	0.0027422	NA	NA
ENSG00000234660	1.45561	-1.29611	0.393419	-3.29447	0.000986081	0.0041393	NA	NA
ENSG00000234713	0.727816	-1.90442	0.349599	-5.44743	5.11e-08	7.26e-07	NA	NA
ENSG00000234722	14.8508	-1.59193	0.240642	-6.61536	3.71e-11	1.12e-09	LINC01287	103724390
ENSG00000234854	160.552	2.27391	0.565533	4.02083	5.8e-05	0.000361448	LINC00676	101409253
ENSG00000234859	0.789709	-1.62948	0.295821	-5.50832	3.62e-08	5.36e-07	LOC100505782	100505782
ENSG00000234865	1.26363	-1.01928	0.344218	-2.96114	0.00306503	0.0108111	NA	NA
ENSG00000234886	0.847507	-1.9279	0.543234	-3.54893	0.000386801	0.0018674	NA	NA
ENSG00000234892	0.646643	1.17766	0.30775	3.82667	0.000129886	0.000729051	NA	NA
ENSG00000234948	3.19393	-1.13342	0.259287	-4.37131	1.24e-05	9.4e-05	LINC01524	101927700
ENSG00000235008	1.73763	-1.06313	0.202763	-5.2432	1.58e-07	1.99e-06	NA	NA
ENSG00000235012	1.09592	-1.10609	0.283382	-3.90319	9.49e-05	0.000555882	NA	NA
ENSG00000235024	0.626808	-1.59209	0.373092	-4.2673	1.98e-05	0.000141541	NA	NA
ENSG00000235026	68.8226	-1.09536	0.205393	-5.33299	9.66e-08	1.28e-06	DPP10-AS1	389023
ENSG00000235049	10.1737	1.96144	0.215994	9.08102	1.08e-19	1.88e-17	LINC00940	100271702
ENSG00000235066	3.67795	-1.13633	0.20293	-5.59961	2.15e-08	3.36e-07	NA	NA
ENSG00000235070	0.560156	-1.23334	0.381544	-3.2325	0.00122712	0.00498787	NA	NA
ENSG00000235123	522.829	2.44814	0.450667	5.43226	5.56e-08	7.81e-07	DSCAM-AS1	100506492
ENSG00000235140	0.575059	1.25314	0.303222	4.13276	3.58e-05	0.000238807	LOC105378318	105378318
ENSG00000235141	0.924512	-1.74386	0.731973	-2.38241	0.0171997	0.0452768	NA	NA
ENSG00000235218	0.776447	-1.34331	0.536901	-2.50196	0.0123506	0.0345286	NA	NA
ENSG00000235279	0.723692	-2.19883	0.674808	-3.25845	0.00112023	0.00461756	NA	NA
ENSG00000235335	1.67955	-1.33495	0.283345	-4.7114	2.46e-06	2.27e-05	B3GALT1-AS1	105616981
ENSG00000235349	3.21948	-1.1397	0.280808	-4.05865	4.94e-05	0.000314522	NA	NA
ENSG00000235407	3.17512	1.20072	0.274635	4.37204	1.23e-05	9.38e-05	CYMP-AS1	440602
ENSG00000235461	0.51422	-1.24624	0.308213	-4.04343	5.27e-05	0.00033279	NA	NA
ENSG00000235538	0.673743	-1.01452	0.290643	-3.49059	0.000481964	0.0022455	NA	NA
ENSG00000235593	0.905031	-1.41986	0.390962	-3.63172	0.000281541	0.00142637	RBMS3-AS1	100873977
ENSG00000235601	24.361	1.51326	0.297715	5.08293	3.72e-07	4.24e-06	BARX1-DT	101928040
ENSG00000235661	1.36493	2.81976	0.451642	6.24335	4.28e-10	1.03e-08	MIR670HG	100507261
ENSG00000235690	0.597776	-1.05316	0.331244	-3.1794	0.00147581	0.0058246	NA	NA
ENSG00000235774	1.69981	-1.22757	0.469076	-2.617	0.00887071	0.0262484	NA	NA
ENSG00000235899	33.458	-1.12021	0.177271	-6.31921	2.63e-10	6.61e-09	LINC01564	101927171
ENSG00000235967	1.9708	-1.0236	0.41105	-2.4902	0.0127672	0.0354688	NA	NA
ENSG00000235974	3.37789	-1.24963	0.212321	-5.8856	3.97e-09	7.51e-08	NA	NA
ENSG00000235990	0.972657	-1.21208	0.2218	-5.46473	4.64e-08	6.66e-07	NA	NA
ENSG00000236081	33.8074	-1.41302	0.202937	-6.96285	3.33e-12	1.23e-10	ELFN1-AS1	101927125
ENSG00000236129	0.587158	1.26541	0.45721	2.76767	0.0056459	0.0180013	NA	NA
ENSG00000236130	1.29566	-1.05768	0.257502	-4.10746	4e-05	0.000262224	PTCSC2	101928337
ENSG00000236164	12.4032	1.15785	0.223677	5.17646	2.26e-07	2.73e-06	NA	NA
ENSG00000236172	1.16025	1.02124	0.296308	3.44656	0.000567776	0.00258865	MIR7515HG	102800314
ENSG00000236208	1.81607	1.43973	0.276674	5.20371	1.95e-07	2.4e-06	NA	NA
ENSG00000236226	1.01673	-1.15226	0.324298	-3.5531	0.00038072	0.00184286	NA	NA
ENSG00000236241	3.28481	-1.05592	0.222319	-4.74958	2.04e-06	1.92e-05	NA	NA
ENSG00000236242	31.277	1.06641	0.221246	4.82	1.44e-06	1.41e-05	MYO16-AS1	100885782
ENSG00000236264	34.1638	1.53639	0.132145	11.6265	3.02e-31	5.58e-28	NA	NA
ENSG00000236279	23.6307	-1.74346	0.226899	-7.68384	1.54e-14	9.18e-13	CLEC2L	154790
ENSG00000236301	0.861317	-1.33217	0.456916	-2.91557	0.00355045	0.0122658	MRGPRG-AS1	283303
ENSG00000236366	3.87251	-1.0451	0.239452	-4.36454	1.27e-05	9.65e-05	LOC153910	153910
ENSG00000236393	25.5224	1.02871	0.1647	6.246	4.21e-10	1.01e-08	LOC101927476	101927476
ENSG00000236449	38.4044	-1.34615	0.203982	-6.59934	4.13e-11	1.23e-09	NA	NA
ENSG00000236476	0.894054	1.0045	0.266972	3.76257	0.000168173	0.000912462	NA	NA
ENSG00000236516	2.91046	-1.85823	0.406022	-4.57668	4.72e-06	4.05e-05	NA	NA
ENSG00000236530	0.858621	-1.47567	0.256771	-5.74702	9.08e-09	1.57e-07	NA	NA
ENSG00000236627	1.7295	1.09111	0.333603	3.27067	0.00107293	0.00444692	NA	NA
ENSG00000236651	0.622501	-1.24165	0.329239	-3.77128	0.000162411	0.00088569	DLX2-DT	104326193
ENSG00000236668	0.694496	-1.39706	0.387962	-3.60102	0.00031697	0.0015798	LOC100505588	100505588
ENSG00000236719	2.02478	-1.3223	0.242904	-5.44372	5.22e-08	7.39e-07	OVAAL	148756
ENSG00000236724	1.21824	-1.10932	0.445125	-2.49216	0.0126969	0.0353291	NA	NA
ENSG00000236921	1.51228	-1.07726	0.279625	-3.85252	0.000116908	0.00066623	NA	NA
ENSG00000236956	1.14525	-1.95734	0.584637	-3.34797	0.000814064	0.00352157	NA	NA
ENSG00000236961	1.37564	1.10793	0.287801	3.84965	0.000118285	0.000672976	NA	NA
ENSG00000237265	1.56143	-1.7254	0.398653	-4.32809	1.5e-05	0.00011118	LOC100129291	100129291
ENSG00000237268	1.46268	-1.39618	0.431118	-3.23851	0.00120155	0.00489888	NA	NA
ENSG00000237292	2.78016	1.13309	0.174867	6.47973	9.19e-11	2.54e-09	LINC01732	101928973
ENSG00000237353	1.41577	-1.16227	0.255219	-4.554	5.26e-06	4.45e-05	PATE4	399968
ENSG00000237387	1.68938	-1.1467	0.354812	-3.23186	0.00122987	0.00499621	NA	NA
ENSG00000237390	2.7054	-1.065	0.176654	-6.02877	1.65e-09	3.43e-08	NA	NA
ENSG00000237452	3.00239	-1.1154	0.211468	-5.27459	1.33e-07	1.71e-06	BHMG1	388553
ENSG00000237512	16.7913	1.08074	0.130839	8.26008	1.46e-16	1.3e-14	UNC5B-AS1	728978
ENSG00000237515	11.6295	-1.8229	0.238363	-7.64756	2.05e-14	1.18e-12	SHISA9	729993
ENSG00000237567	1.2085	-1.12889	0.289791	-3.89552	9.8e-05	0.000571135	NA	NA
ENSG00000237571	1.47736	-1.36646	0.23222	-5.88434	4e-09	7.56e-08	LINC02862	115409987
ENSG00000237593	2.74293	-1.22746	0.21849	-5.61791	1.93e-08	3.05e-07	NA	NA
ENSG00000237594	15.1431	-1.34609	0.158931	-8.46966	2.46e-17	2.53e-15	LOC150051	150051
ENSG00000237606	3.42536	1.28564	0.266476	4.82461	1.4e-06	1.38e-05	NA	NA
ENSG00000237628	0.971522	-1.33804	0.398632	-3.35658	0.000789131	0.00342684	NA	NA
ENSG00000237636	0.709099	-1.02543	0.312242	-3.28407	0.0010232	0.00427021	NA	NA
ENSG00000237642	0.867604	1.44707	0.294108	4.9202	8.65e-07	9.03e-06	NA	NA
ENSG00000237649	1110.27	-1.02648	0.0988536	-10.3839	2.94e-25	1.86e-22	KIFC1	3833
ENSG00000237686	170.104	-1.17027	0.126705	-9.23615	2.56e-20	5.19e-18	LOC101929705	101929705
ENSG00000237838	1.59511	1.07511	0.231308	4.64797	3.35e-06	2.99e-05	NA	NA
ENSG00000237849	2.19828	-1.40009	0.32949	-4.24927	2.14e-05	0.000151798	NA	NA
ENSG00000237853	2.84185	-1.12195	0.213085	-5.26526	1.4e-07	1.78e-06	NFIA-AS1	645030
ENSG00000237961	0.904244	1.06315	0.267139	3.97977	6.9e-05	0.000420273	NA	NA
ENSG00000238019	0.773384	-1.35094	0.538004	-2.51103	0.012038	0.0337987	NA	NA
ENSG00000238145	1.52594	1.29725	0.226189	5.73524	9.74e-09	1.66e-07	NA	NA
ENSG00000238250	0.505983	1.09249	0.267341	4.0865	4.38e-05	0.000283863	NA	NA
ENSG00000238269	5.60841	-3.05729	0.305602	-10.0042	1.46e-23	5.73e-21	PAGE2B	389860
ENSG00000238283	1.26647	-1.37572	0.271645	-5.06439	4.1e-07	4.63e-06	NA	NA
ENSG00000238386	1.73746	-1.15505	0.282331	-4.09114	4.29e-05	0.000278872	NA	NA
ENSG00000238719	0.856412	-1.59265	0.591268	-2.69361	0.00706819	0.0217185	NA	NA
ENSG00000238723	0.859778	-1.48674	0.388333	-3.82852	0.000128915	0.000724703	NA	NA
ENSG00000238741	7.90911	-1.0865	0.155538	-6.98545	2.84e-12	1.06e-10	SCARNA7	677767
ENSG00000239002	37.9166	-1.80529	0.270041	-6.68525	2.31e-11	7.23e-10	SCARNA10	692148
ENSG00000239183	4.64416	-1.45165	0.455442	-3.18735	0.00143584	0.0057017	SNORA84	100124534
ENSG00000239440	0.776533	-1.42282	0.470248	-3.02568	0.00248072	0.00906061	LINC02008	105377180
ENSG00000239513	2.85154	1.6773	0.548011	3.06071	0.00220814	0.00820284	LINC01210	100507274
ENSG00000239576	1.29145	-1.01642	0.344126	-2.95362	0.00314066	0.0110424	NA	NA
ENSG00000239620	4.52801	-1.29993	0.325435	-3.99443	6.49e-05	0.000398743	PRR20G	100419008
ENSG00000239696	0.73671	-1.17926	0.419681	-2.80989	0.00495586	0.0161288	NA	NA
ENSG00000239808	0.725943	-1.18076	0.384075	-3.07431	0.0021099	0.00790509	NA	NA
ENSG00000239953	0.917547	-1.18507	0.372508	-3.18134	0.00146596	0.00579584	NA	NA
ENSG00000240002	1.29324	-1.29729	0.482652	-2.68783	0.00719179	0.0220134	NA	NA
ENSG00000240121	0.706082	-1.05579	0.335506	-3.14685	0.00165039	0.00640844	NA	NA
ENSG00000240280	62.0229	-1.74688	0.215991	-8.08776	6.08e-16	4.74e-14	TCAM1P	146771
ENSG00000240354	0.74287	-1.50463	0.481448	-3.12521	0.00177678	0.0068262	NA	NA
ENSG00000240476	71.6713	-1.0047	0.288497	-3.48254	0.000496689	0.0023067	NA	NA
ENSG00000240624	0.607271	-1.22571	0.322466	-3.80106	0.000144078	0.000798675	NA	NA
ENSG00000240767	0.886908	-1.2948	0.459333	-2.81886	0.00481945	0.0157605	NA	NA
ENSG00000240990	12.4779	-1.94362	0.233116	-8.33759	7.58e-17	7.2e-15	HOXA11-AS	221883
ENSG00000241149	1.32309	-2.48385	0.57869	-4.29219	1.77e-05	0.000128392	NA	NA
ENSG00000241207	0.605528	-1.30214	0.535963	-2.42954	0.0151181	0.0407172	NA	NA
ENSG00000241243	1.18239	-1.31896	0.432635	-3.04866	0.00229861	0.00848082	NA	NA
ENSG00000241361	3.4733	-1.92542	0.287789	-6.69038	2.23e-11	7e-10	NA	NA
ENSG00000241369	1.08796	-1.0909	0.427276	-2.55316	0.0106751	0.0306104	LINC01192	647107
ENSG00000241535	1.89681	-1.73788	0.283085	-6.13909	8.3e-10	1.86e-08	NA	NA
ENSG00000241544	6.55755	-1.61364	0.194576	-8.29311	1.1e-16	1.01e-14	LINC02029	105374177
ENSG00000241570	0.766911	-1.27539	0.28776	-4.43215	9.33e-06	7.36e-05	PAQR9-AS1	101927832
ENSG00000241593	1.45301	-1.16477	0.214583	-5.42806	5.7e-08	7.98e-07	NA	NA
ENSG00000241697	3.27608	-1.41703	0.191482	-7.40029	1.36e-13	6.57e-12	TMEFF1	8577
ENSG00000242391	1.3133	-1.52309	0.238369	-6.38965	1.66e-10	4.36e-09	NA	NA
ENSG00000242515	20.1122	-1.38574	0.415835	-3.33242	0.000860937	0.00369447	UGT1A10	54575
ENSG00000242520	1.48519	-1.37411	0.242767	-5.66021	1.51e-08	2.46e-07	NA	NA
ENSG00000242593	2.49384	1.95946	0.330461	5.92948	3.04e-09	5.91e-08	NA	NA
ENSG00000242599	3.94042	-1.59775	0.512634	-3.11675	0.00182858	0.0069935	CSAG4	100130935
ENSG00000242675	8.36839	-1.04887	0.279314	-3.75518	0.000173218	0.000935716	NA	NA
ENSG00000242893	0.726414	-1.55755	0.63517	-2.45218	0.0141993	0.0386963	NA	NA
ENSG00000243005	1.72545	-1.18225	0.371951	-3.1785	0.00148039	0.00583983	NA	NA
ENSG00000243040	0.543355	1.36424	0.524802	2.59953	0.00933525	0.0273765	RBMY2FP	159162
ENSG00000243137	7.44525	-1.97433	0.388649	-5.07998	3.77e-07	4.3e-06	PSG4	5672
ENSG00000243188	1.81484	-1.01152	0.287258	-3.52131	0.000429415	0.00203971	NA	NA
ENSG00000243225	6.68811	-1.75851	0.205346	-8.56364	1.09e-17	1.25e-15	NA	NA
ENSG00000243296	1.54703	1.17835	0.36775	3.20421	0.00135433	0.00542946	NA	NA
ENSG00000243349	1.21753	-1.28326	0.245779	-5.22121	1.78e-07	2.21e-06	NA	NA
ENSG00000243352	20.0637	1.07191	0.207675	5.1615	2.45e-07	2.93e-06	NA	NA
ENSG00000243398	2.64141	-1.3117	0.429865	-3.05142	0.00227765	0.00842029	NA	NA
ENSG00000243508	1.23966	-1.04971	0.254329	-4.12737	3.67e-05	0.00024367	NA	NA
ENSG00000243543	12.4554	1.55161	0.248337	6.24801	4.16e-10	1e-08	WFDC6	140870
ENSG00000243832	1.30313	-1.00459	0.210135	-4.78068	1.75e-06	1.68e-05	LINC02000	100507210
ENSG00000243910	130.335	1.25652	0.180995	6.9423	3.86e-12	1.4e-10	TUBA4B	80086
ENSG00000244112	1.30628	-1.59428	0.323883	-4.92239	8.55e-07	8.95e-06	NA	NA
ENSG00000244159	0.891977	-1.15794	0.283031	-4.09123	4.29e-05	0.000278872	NA	NA
ENSG00000244384	1.18573	-1.08788	0.347505	-3.13055	0.0017448	0.00672242	NA	NA
ENSG00000244541	4.63415	-1.71587	0.217919	-7.87389	3.44e-15	2.33e-13	LINC01213	101927992
ENSG00000244642	8.68329	-1.02203	0.162525	-6.28841	3.21e-10	7.94e-09	NA	NA
ENSG00000244675	23.9781	-1.12359	0.14308	-7.85289	4.07e-15	2.72e-13	NA	NA
ENSG00000244694	102.706	1.16883	0.14043	8.32324	8.56e-17	8.04e-15	PTCHD4	442213
ENSG00000244753	1.28299	1.34738	0.207527	6.49253	8.44e-11	2.37e-09	NA	NA
ENSG00000244791	8.64855	-1.01531	0.201411	-5.04101	4.63e-07	5.17e-06	LOC101927657	101927657
ENSG00000245311	2.25925	-1.20036	0.20547	-5.84203	5.16e-09	9.46e-08	ARNTL2-AS1	101928646
ENSG00000245870	5.45952	1.58715	0.333266	4.76241	1.91e-06	1.82e-05	LINC00682	101927074
ENSG00000246876	3.88372	-1.32421	0.413667	-3.20114	0.00136884	0.00548008	LINC02466	101927282
ENSG00000247416	2.22462	-1.45869	0.227217	-6.41981	1.36e-10	3.63e-09	LOC101928847	101928847
ENSG00000248050	6.15642	1.13433	0.16081	7.05383	1.74e-12	6.86e-11	LOC100132813	100132813
ENSG00000248100	2.21359	-1.21331	0.298081	-4.0704	4.69e-05	0.000301147	NA	NA
ENSG00000248103	5.04096	-1.31009	0.23639	-5.54208	2.99e-08	4.53e-07	NA	NA
ENSG00000248131	28.5713	-1.83192	0.426539	-4.29485	1.75e-05	0.000127044	NA	NA
ENSG00000248144	554.314	1.23511	0.18175	6.79565	1.08e-11	3.6e-10	ADH1C	126
ENSG00000248215	1.82777	-1.02273	0.427212	-2.39397	0.0166673	0.0441066	NA	NA
ENSG00000248279	0.678733	-1.23649	0.327649	-3.77381	0.00016077	0.000877803	LINC02120	340113
ENSG00000248340	1.21962	-1.30972	0.463884	-2.82337	0.00475218	0.0155769	NA	NA
ENSG00000248346	0.543277	-1.26321	0.442943	-2.85185	0.00434654	0.0144736	NA	NA
ENSG00000248349	0.73848	1.23292	0.357413	3.44956	0.000561491	0.00256287	NA	NA
ENSG00000248359	0.639249	-1.10966	0.398884	-2.78191	0.00540395	0.0173674	NA	NA
ENSG00000248373	1.83951	1.10404	0.298286	3.70127	0.000214519	0.00112751	NA	NA
ENSG00000248408	0.866749	1.18105	0.200857	5.88007	4.1e-09	7.73e-08	NA	NA
ENSG00000248474	14.4371	1.66977	0.229819	7.26559	3.71e-13	1.67e-11	NA	NA
ENSG00000248498	12.2841	-1.23622	0.403835	-3.0612	0.00220454	0.00819546	ASNSP1	389652
ENSG00000248510	6.41974	-2.23383	0.536	-4.16758	3.08e-05	0.000208414	NA	NA
ENSG00000248517	0.752536	1.65881	0.524451	3.16295	0.00156177	0.00611493	NA	NA
ENSG00000248599	7.92609	-1.08095	0.173616	-6.22612	4.78e-10	1.14e-08	FLJ42969	441374
ENSG00000248635	1.85475	1.56957	0.466874	3.36187	0.000774172	0.00337053	NA	NA
ENSG00000248667	0.374881	-1.379	0.570383	-2.41767	0.0156203	0.0418413	NA	NA
ENSG00000248673	2.96311	1.54353	0.304073	5.07618	3.85e-07	4.38e-06	LINC01331	104310351
ENSG00000248685	4.1688	-2.30187	0.62969	-3.65556	0.000256617	0.00131394	NA	NA
ENSG00000248713	51.5905	-2.01725	0.196903	-10.2449	1.25e-24	6.34e-22	C4orf54	285556
ENSG00000248740	6.73562	-1.12252	0.263508	-4.2599	2.05e-05	0.000145665	NA	NA
ENSG00000248767	0.888313	2.10606	0.412133	5.11015	3.22e-07	3.73e-06	WI2-2373I1.2	100288524
ENSG00000248783	8.08327	-1.53983	0.49845	-3.08923	0.00200676	0.0075738	NA	NA
ENSG00000248801	331.842	1.05169	0.155828	6.74903	1.49e-11	4.83e-10	C8orf34-AS1	286189
ENSG00000248807	0.537734	-1.53071	0.612764	-2.49804	0.0124881	0.0348603	NA	NA
ENSG00000248817	1.26486	-2.21017	0.320729	-6.89109	5.54e-12	1.95e-10	NA	NA
ENSG00000248837	2.38056	-1.04467	0.38466	-2.71583	0.00661101	0.0205545	LOC105374524	105374524
ENSG00000248975	1.42838	-1.27098	0.443284	-2.86718	0.00414145	0.0139046	NA	NA
ENSG00000248995	1.32114	1.52458	0.287465	5.30352	1.14e-07	1.48e-06	LINC02231	109729131
ENSG00000249023	0.516118	-1.38368	0.577267	-2.39694	0.0165324	0.043821	NA	NA
ENSG00000249036	0.756499	-1.09469	0.27341	-4.00384	6.23e-05	0.000384883	NA	NA
ENSG00000249053	1.76785	-2.04031	0.482741	-4.22651	2.37e-05	0.000166022	NA	NA
ENSG00000249091	3.04332	2.68838	0.336918	7.97931	1.47e-15	1.07e-13	NA	NA
ENSG00000249139	1.53024	1.39289	0.27559	5.05422	4.32e-07	4.85e-06	EPPIN-WFDC6	100526773
ENSG00000249196	2.97542	-2.33084	0.438881	-5.31088	1.09e-07	1.42e-06	TMEM132D-AS1	283352
ENSG00000249201	6.07489	1.16883	0.255987	4.56599	4.97e-06	4.24e-05	CTD-3080P12.3	101928857
ENSG00000249231	9.96044	1.06961	0.19615	5.45301	4.95e-08	7.05e-07	CASC16	643714
ENSG00000249241	10.5803	1.02997	0.160235	6.42785	1.29e-10	3.46e-09	LINC02265	101060498
ENSG00000249288	1.52834	1.04755	0.279085	3.7535	0.000174384	0.000941386	NA	NA
ENSG00000249318	1.1006	-1.70536	0.435044	-3.91998	8.86e-05	0.000523448	NA	NA
ENSG00000249379	21.0828	-1.0765	0.172537	-6.23925	4.4e-10	1.05e-08	LOC105375095	105375095
ENSG00000249410	0.602292	1.3297	0.423505	3.13976	0.00169087	0.00653942	NA	NA
ENSG00000249413	5.35102	-1.02417	0.290471	-3.52588	0.000422071	0.00201093	NA	NA
ENSG00000249478	0.826847	1.03102	0.305667	3.37302	0.000743479	0.00325397	NA	NA
ENSG00000249481	4.50218	1.27295	0.28054	4.5375	5.69e-06	4.76e-05	SPATS1	221409
ENSG00000249550	50.0653	-1.37868	0.283613	-4.86113	1.17e-06	1.18e-05	LINC01234	100506465
ENSG00000249618	0.55711	-1.05707	0.359237	-2.94255	0.00325522	0.0113763	LINC02465	107986313
ENSG00000249621	11.7403	1.24506	0.255636	4.87044	1.11e-06	1.13e-05	NA	NA
ENSG00000249628	211.795	-1.78052	0.21175	-8.40858	4.15e-17	4.1e-15	LINC00942	100292680
ENSG00000249743	17.4494	1.23318	0.298787	4.12729	3.67e-05	0.00024368	NA	NA
ENSG00000249803	1.79653	-1.82775	0.438567	-4.16755	3.08e-05	0.000208414	NA	NA
ENSG00000249815	2.16603	-1.00318	0.333927	-3.0042	0.00266279	0.00961335	NA	NA
ENSG00000249842	0.63234	-1.6444	0.658119	-2.49863	0.0124673	0.0348118	NA	NA
ENSG00000249870	2.13154	-1.07112	0.242869	-4.41029	1.03e-05	8.04e-05	NA	NA
ENSG00000249942	6.79997	-1.41533	0.272439	-5.19504	2.05e-07	2.5e-06	NA	NA
ENSG00000250048	0.754503	1.02529	0.264053	3.88289	0.000103223	0.00059788	NA	NA
ENSG00000250049	8.99941	-1.10691	0.230191	-4.80865	1.52e-06	1.49e-05	NA	NA
ENSG00000250060	4.82613	-1.79049	0.496763	-3.60432	0.000312972	0.00156178	NA	NA
ENSG00000250084	1.18341	1.69713	0.338253	5.01735	5.24e-07	5.77e-06	NA	NA
ENSG00000250102	4.06207	-1.8919	0.538139	-3.51563	0.000438709	0.00207779	NA	NA
ENSG00000250103	4.8559	1.65144	0.374413	4.41074	1.03e-05	8.03e-05	PANCR	110231149
ENSG00000250244	5.29884	1.31188	0.215956	6.07476	1.24e-09	2.66e-08	NA	NA
ENSG00000250271	4.69657	-1.24291	0.273635	-4.54223	5.57e-06	4.66e-05	NA	NA
ENSG00000250325	10.5056	-1.04673	0.207177	-5.05236	4.36e-07	4.89e-06	NA	NA
ENSG00000250360	0.967544	-1.70855	0.394552	-4.33035	1.49e-05	0.000110164	NA	NA
ENSG00000250376	2.57059	1.5578	0.360313	4.32345	1.54e-05	0.000113049	NA	NA
ENSG00000250446	0.962305	1.81616	0.412041	4.40771	1.04e-05	8.12e-05	NA	NA
ENSG00000250448	0.684675	-1.84376	0.601071	-3.06746	0.00215887	0.00805149	NA	NA
ENSG00000250456	1.2659	1.79686	0.320384	5.60844	2.04e-08	3.21e-07	LINC02260	339978
ENSG00000250514	1.44242	-1.33569	0.425132	-3.14182	0.001679	0.00650154	LINC02125	101928203
ENSG00000250546	19.6882	-1.02324	0.287364	-3.56079	0.000369744	0.00179572	LOC101928978	101928978
ENSG00000250563	3.48113	-2.30803	0.328526	-7.02543	2.13e-12	8.22e-11	NA	NA
ENSG00000250582	1.05564	-1.30822	0.291992	-4.48034	7.45e-06	6.05e-05	SMAD1-AS2	101927659
ENSG00000250584	7.25248	-1.57034	0.242048	-6.48774	8.71e-11	2.44e-09	LINC01511	100506791
ENSG00000250590	5.54825	-1.9964	0.436692	-4.57164	4.84e-06	4.14e-05	LINC02492	100506272
ENSG00000250591	0.659213	1.13796	0.422133	2.69575	0.0070231	0.0216077	NA	NA
ENSG00000250609	0.461064	-1.23989	0.361859	-3.42644	0.000611545	0.00275361	NA	NA
ENSG00000250612	2.88555	-2.05443	0.52685	-3.89946	9.64e-05	0.000563061	NA	NA
ENSG00000250697	6.23708	-1.00964	0.240991	-4.18952	2.8e-05	0.000191424	NA	NA
ENSG00000250753	1.41996	-1.08711	0.37035	-2.93535	0.00333172	0.0116147	NA	NA
ENSG00000250775	1.41764	-1.4599	0.601648	-2.4265	0.0152453	0.0409811	NA	NA
ENSG00000250838	1.17739	-1.60427	0.625156	-2.56619	0.0102822	0.0296774	NA	NA
ENSG00000250874	6.92257	-1.15373	0.338569	-3.40766	0.000655234	0.00292153	NA	NA
ENSG00000250930	1.4665	-1.13678	0.307318	-3.69904	0.000216414	0.00113541	LNX1-AS1	100873939
ENSG00000250940	1.53127	1.37764	0.258691	5.32541	1.01e-07	1.33e-06	NA	NA
ENSG00000250942	7.06212	1.47098	0.163115	9.01801	1.92e-19	3.17e-17	NA	NA
ENSG00000250958	0.485302	-1.07466	0.414776	-2.59095	0.00957123	0.0279479	LINC00492	100861468
ENSG00000250974	1.68919	-1.86895	0.409642	-4.56239	5.06e-06	4.3e-05	NA	NA
ENSG00000251061	2.88094	1.15858	0.25253	4.5879	4.48e-06	3.87e-05	NA	NA
ENSG00000251074	0.659766	1.46865	0.417456	3.5181	0.000434645	0.0020619	NA	NA
ENSG00000251095	24.7127	1.59472	0.218495	7.29864	2.91e-13	1.33e-11	NA	NA
ENSG00000251112	0.904724	-2.28366	0.474499	-4.81277	1.49e-06	1.46e-05	NA	NA
ENSG00000251127	5.56995	-1.51452	0.275781	-5.49176	3.98e-08	5.82e-07	NA	NA
ENSG00000251129	6.96451	-2.5207	0.35818	-7.03752	1.96e-12	7.61e-11	NA	NA
ENSG00000251206	1.41011	-1.19148	0.274379	-4.34244	1.41e-05	0.000105189	NA	NA
ENSG00000251215	2.26336	-1.00115	0.250796	-3.9919	6.55e-05	0.000402416	NA	NA
ENSG00000251303	1.37353	-1.00482	0.178523	-5.62853	1.82e-08	2.89e-07	NA	NA
ENSG00000251325	0.513973	1.21522	0.42191	2.88028	0.00397325	0.0134477	NA	NA
ENSG00000251381	68.5425	-1.59277	0.171762	-9.27311	1.81e-20	3.85e-18	LINC00958	100506305
ENSG00000251490	0.673731	-2.49641	0.530757	-4.70349	2.56e-06	2.35e-05	NA	NA
ENSG00000251493	57.999	-1.49358	0.194395	-7.68325	1.55e-14	9.21e-13	FOXD1	2297
ENSG00000251536	1.86205	1.09586	0.286736	3.82183	0.000132463	0.000741876	NA	NA
ENSG00000251550	3.06437	-1.03493	0.271761	-3.80823	0.000139963	0.000778198	NA	NA
ENSG00000251576	17.9098	1.03394	0.163992	6.30481	2.89e-10	7.22e-09	LINC01267	101927565
ENSG00000251579	1.3296	-1.18115	0.478357	-2.46917	0.0135426	0.0372436	NA	NA
ENSG00000251629	10.5451	-1.38646	0.372759	-3.71945	0.000199658	0.00105912	LINC02241	105374676
ENSG00000251630	1.16816	2.11524	0.266905	7.92505	2.28e-15	1.6e-13	NA	NA
ENSG00000251676	1.66313	-1.08552	0.413198	-2.62713	0.00861091	0.0256288	SNHG27	101927305
ENSG00000251705	0.976182	-1.12153	0.391356	-2.86576	0.00416013	0.0139546	NA	NA
ENSG00000251706	0.650574	-1.3413	0.317381	-4.22617	2.38e-05	0.000166245	NA	NA
ENSG00000251791	33.2093	-1.1429	0.20357	-5.6143	1.97e-08	3.11e-07	SCARNA6	677772
ENSG00000251803	0.462718	-1.07253	0.430744	-2.48994	0.0127764	0.0354921	NA	NA
ENSG00000251805	1.02083	-1.35132	0.574079	-2.3539	0.0185778	0.0482514	NA	NA
ENSG00000251821	1.0493	-1.1371	0.191408	-5.94071	2.84e-09	5.55e-08	NA	NA
ENSG00000251866	0.543901	-1.13712	0.463187	-2.45498	0.0140891	0.0384503	SCARNA21B	107397391
ENSG00000251891	0.87764	-1.60856	0.584504	-2.75202	0.00592293	0.0187332	NA	NA
ENSG00000252010	41.5675	-1.15509	0.269158	-4.2915	1.77e-05	0.000128772	SCARNA5	677775
ENSG00000252153	0.647146	-1.39483	0.525364	-2.65498	0.0079313	0.0238856	MIR2278	100313780
ENSG00000252222	0.883301	-1.08844	0.353229	-3.08141	0.00206023	0.00774324	NA	NA
ENSG00000252297	1.42977	-1.09768	0.208356	-5.26826	1.38e-07	1.76e-06	NA	NA
ENSG00000252452	1.68374	-1.03495	0.34169	-3.02893	0.00245425	0.00897441	NA	NA
ENSG00000252494	1.8158	-1.07507	0.240293	-4.47399	7.68e-06	6.21e-05	NA	NA
ENSG00000252590	0.524958	-1.70456	0.378487	-4.50361	6.68e-06	5.48e-05	NA	NA
ENSG00000252671	1.91222	-1.14955	0.209966	-5.47494	4.38e-08	6.33e-07	NA	NA
ENSG00000252712	0.572424	-1.10625	0.467947	-2.36405	0.0180763	0.0471654	SCARNA14	692149
ENSG00000252722	1.02022	-1.29742	0.408046	-3.17961	0.00147475	0.00582155	NA	NA
ENSG00000252763	0.769277	-1.44232	0.477017	-3.02362	0.00249773	0.00911047	NA	NA
ENSG00000252778	0.756926	-1.45891	0.610982	-2.3878	0.0169494	0.0447278	NA	NA
ENSG00000252800	0.909079	-1.83065	0.62539	-2.92721	0.0034202	0.0118733	NA	NA
ENSG00000252835	11.0655	1.15053	0.188832	6.09288	1.11e-09	2.41e-08	SCARNA21	677763
ENSG00000252864	0.983905	-1.46506	0.383906	-3.8162	0.000135521	0.000756605	NA	NA
ENSG00000252908	0.698033	-1.6198	0.557105	-2.90754	0.00364287	0.0125233	NA	NA
ENSG00000252917	0.752739	-1.26021	0.481213	-2.61883	0.00882328	0.0261336	NA	NA
ENSG00000252947	2.03321	-1.11532	0.336157	-3.31786	0.00090711	0.00385436	SCARNA1	677774
ENSG00000253088	0.849669	-1.66153	0.412388	-4.02905	5.6e-05	0.00035109	NA	NA
ENSG00000253093	0.744569	-1.00666	0.400021	-2.51651	0.0118525	0.0334116	NA	NA
ENSG00000253111	2.24136	-1.05196	0.162154	-6.48745	8.73e-11	2.44e-09	NA	NA
ENSG00000253121	0.753121	-1.30713	0.266138	-4.91148	9.04e-07	9.39e-06	NA	NA
ENSG00000253130	1.00116	-1.01241	0.298731	-3.38903	0.00070141	0.00309719	NA	NA
ENSG00000253142	1.34814	1.1652	0.331926	3.51043	0.000447379	0.00211196	NA	NA
ENSG00000253174	1.17041	-1.15101	0.176602	-6.51752	7.15e-11	2.03e-09	NA	NA
ENSG00000253187	4.66263	-1.75394	0.286902	-6.11338	9.75e-10	2.14e-08	HOXA10-AS	100874323
ENSG00000253245	0.666439	-1.15224	0.482058	-2.39025	0.016837	0.0444834	NA	NA
ENSG00000253301	6.178	-1.73005	0.275088	-6.28907	3.19e-10	7.92e-09	LINC01606	100507651
ENSG00000253315	12.2099	1.10831	0.153521	7.21928	5.23e-13	2.29e-11	LINC01932	105377682
ENSG00000253363	4.28166	-1.95041	0.566818	-3.44098	0.000579611	0.00263315	NA	NA
ENSG00000253365	0.880378	1.08543	0.264456	4.10438	4.05e-05	0.000265446	NA	NA
ENSG00000253400	1.21058	-1.69227	0.347872	-4.86463	1.15e-06	1.16e-05	NA	NA
ENSG00000253410	0.792187	-1.14524	0.316445	-3.61907	0.000295661	0.00148598	NA	NA
ENSG00000253425	0.84855	-1.51725	0.494512	-3.06818	0.00215365	0.00803494	NA	NA
ENSG00000253474	0.907456	1.52812	0.348201	4.38861	1.14e-05	8.77e-05	NA	NA
ENSG00000253477	9.73324	-1.53864	0.306478	-5.02038	5.16e-07	5.69e-06	NA	NA
ENSG00000253479	0.876014	-1.23845	0.270184	-4.58373	4.57e-06	3.93e-05	LINC01603	100505739
ENSG00000253508	0.743579	-1.02874	0.427449	-2.4067	0.0160975	0.0428751	NA	NA
ENSG00000253526	1.23733	-2.00681	0.593494	-3.38134	0.000721324	0.00317323	NA	NA
ENSG00000253550	1.43338	-1.20144	0.272808	-4.40397	1.06e-05	8.24e-05	NA	NA
ENSG00000253584	1.73837	-1.37844	0.522442	-2.63846	0.00832826	0.0249003	NA	NA
ENSG00000253593	12.3883	1.75017	0.212571	8.23335	1.82e-16	1.59e-14	LOC101927822	101927822
ENSG00000253596	0.497688	-1.17261	0.304277	-3.85377	0.000116315	0.000663501	NA	NA
ENSG00000253642	4.79087	-2.36954	0.481833	-4.91775	8.75e-07	9.13e-06	NA	NA
ENSG00000253661	4.23086	-1.05828	0.297573	-3.55639	0.000375991	0.00182236	ZFHX4-AS1	100192378
ENSG00000253665	86.1615	1.32637	0.260549	5.09066	3.57e-07	4.09e-06	NA	NA
ENSG00000253679	0.568627	-1.05937	0.287822	-3.68063	0.000232656	0.00120923	LINC02844	105375679
ENSG00000253706	20.642	-2.01659	0.30477	-6.61676	3.67e-11	1.11e-09	NA	NA
ENSG00000253877	1.9722	-2.53335	0.63408	-3.99532	6.46e-05	0.000397493	LINC01608	101927459
ENSG00000253898	20.3556	-3.58824	0.46446	-7.72561	1.11e-14	6.81e-13	LINC01419	103352670
ENSG00000253901	1.04111	-1.35558	0.475165	-2.85286	0.00433281	0.0144362	NA	NA
ENSG00000253964	1.91168	1.04884	0.190502	5.50565	3.68e-08	5.43e-07	NA	NA
ENSG00000254081	2.66433	-1.63386	0.321919	-5.07538	3.87e-07	4.39e-06	LINC01299	286186
ENSG00000254119	2.40101	-1.1549	0.22498	-5.13333	2.85e-07	3.35e-06	NA	NA
ENSG00000254143	73.9681	1.38084	0.201269	6.86068	6.85e-12	2.37e-10	NA	NA
ENSG00000254177	1.21563	-1.46229	0.314217	-4.65376	3.26e-06	2.92e-05	NA	NA
ENSG00000254202	0.525915	-1.99607	0.517826	-3.85471	0.000115869	0.000661422	NA	NA
ENSG00000254275	12.3426	1.58989	0.229415	6.93022	4.2e-12	1.52e-10	NA	NA
ENSG00000254324	0.81386	-1.63384	0.673672	-2.42527	0.0152969	0.0411007	MIR151A	442893
ENSG00000254325	2.86667	-1.32344	0.291333	-4.54272	5.55e-06	4.66e-05	NA	NA
ENSG00000254339	2.97945	1.70011	0.243431	6.98394	2.87e-12	1.07e-10	NA	NA
ENSG00000254416	4.89876	-1.0633	0.20153	-5.27615	1.32e-07	1.69e-06	NA	NA
ENSG00000254547	0.476393	-1.34871	0.486295	-2.77344	0.00554676	0.0177352	NA	NA
ENSG00000254557	0.694116	-1.28028	0.418667	-3.05798	0.00222831	0.00826116	NA	NA
ENSG00000254573	1.17644	1.05885	0.321436	3.29412	0.00098732	0.00414322	NA	NA
ENSG00000254647	0.370278	-1.78355	0.59754	-2.98482	0.00283747	0.0101324	INS	3630
ENSG00000254717	0.678062	-1.76947	0.404006	-4.37981	1.19e-05	9.09e-05	NA	NA
ENSG00000254722	0.634596	-1.93628	0.519213	-3.72925	0.000192048	0.00102477	NA	NA
ENSG00000254768	1.20325	-1.16635	0.362554	-3.21703	0.00129525	0.00521837	NA	NA
ENSG00000254780	3.77846	-1.05469	0.162661	-6.48394	8.94e-11	2.49e-09	NA	NA
ENSG00000254833	1.76573	-1.03152	0.202198	-5.10156	3.37e-07	3.89e-06	NA	NA
ENSG00000254872	144.633	1.65331	0.189218	8.7376	2.38e-18	3.15e-16	LINC02688	101927503
ENSG00000254877	2.63646	-1.22829	0.225055	-5.45773	4.82e-08	6.9e-07	NA	NA
ENSG00000254915	1.33964	-1.4579	0.553106	-2.63583	0.0083931	0.025064	NA	NA
ENSG00000254984	2.26151	-1.10876	0.275295	-4.02755	5.64e-05	0.000352951	NA	NA
ENSG00000255051	0.605972	-1.42764	0.509597	-2.80151	0.00508643	0.0164877	NA	NA
ENSG00000255093	0.552878	1.11844	0.33164	3.37244	0.000745042	0.00325941	NA	NA
ENSG00000255129	4.75079	-1.05828	0.129786	-8.15398	3.52e-16	2.89e-14	NA	NA
ENSG00000255181	1.29915	-1.00742	0.266568	-3.77921	0.000157324	0.000861763	CCDC166	100130274
ENSG00000255188	0.434599	-1.33738	0.412678	-3.24074	0.00119221	0.00486884	NA	NA
ENSG00000255193	0.566186	-1.39656	0.400016	-3.49126	0.000480755	0.00224167	NA	NA
ENSG00000255220	1.60297	-1.16201	0.255118	-4.55479	5.24e-06	4.43e-05	NA	NA
ENSG00000255267	0.485222	1.26797	0.40512	3.12986	0.00174887	0.00673555	LINC02687	399886
ENSG00000255296	1.43248	-1.47306	0.344848	-4.27162	1.94e-05	0.00013919	NA	NA
ENSG00000255425	1.30579	-2.25536	0.49887	-4.52093	6.16e-06	5.1e-05	NA	NA
ENSG00000255433	1.82631	-1.25425	0.313857	-3.99624	6.44e-05	0.000396134	LINC02735	101927120
ENSG00000255442	0.540076	-1.46086	0.604015	-2.41858	0.0155813	0.0417546	NA	NA
ENSG00000255446	9.23596	1.34677	0.190493	7.06993	1.55e-12	6.17e-11	NA	NA
ENSG00000255501	2.19839	-1.63154	0.508916	-3.20592	0.00134632	0.00540109	CARD18	59082
ENSG00000255580	2.48634	-1.53093	0.38668	-3.95917	7.52e-05	0.000453936	NA	NA
ENSG00000255583	1.4639	-1.45589	0.371508	-3.91885	8.9e-05	0.000525524	NA	NA
ENSG00000255672	0.638742	-1.38865	0.407298	-3.40941	0.000651031	0.00290502	NA	NA
ENSG00000255692	12.7525	1.29253	0.183072	7.06023	1.66e-12	6.57e-11	NA	NA
ENSG00000255853	0.662984	1.06648	0.338569	3.14997	0.0016329	0.00634965	NA	NA
ENSG00000255882	1.7398	-1.17646	0.290002	-4.05671	4.98e-05	0.000316592	NA	NA
ENSG00000256019	1.95385	-1.49584	0.319839	-4.67686	2.91e-06	2.63e-05	NA	NA
ENSG00000256254	1.04293	-1.11257	0.316671	-3.51333	0.000442526	0.00209391	NA	NA
ENSG00000256310	2.01349	1.47054	0.340885	4.3139	1.6e-05	0.000117604	NA	NA
ENSG00000256314	1.52778	-1.72477	0.381924	-4.516	6.3e-06	5.2e-05	NA	NA
ENSG00000256321	1.01125	-1.0723	0.340818	-3.14627	0.00165369	0.00641943	LOC101928441	101928441
ENSG00000256442	1.19408	-1.11951	0.190562	-5.87477	4.23e-09	7.96e-08	LOC105369728	105369728
ENSG00000256577	0.96528	1.51997	0.254445	5.9737	2.32e-09	4.63e-08	LOC101929384	101929384
ENSG00000256612	7860.08	1.00492	0.154265	6.51428	7.3e-11	2.07e-09	CYP2B7P	1556
ENSG00000256691	4.46892	1.05809	0.200232	5.28434	1.26e-07	1.63e-06	NA	NA
ENSG00000256739	0.817042	-1.16415	0.41992	-2.77232	0.0055659	0.0177903	NA	NA
ENSG00000256779	1.46456	-1.07006	0.326316	-3.27921	0.001041	0.00433625	NA	NA
ENSG00000256789	3.07586	-1.18532	0.207777	-5.70478	1.16e-08	1.94e-07	NA	NA
ENSG00000256912	0.803376	-1.49532	0.311896	-4.79429	1.63e-06	1.58e-05	NA	NA
ENSG00000256955	3.82214	-1.35124	0.217738	-6.20582	5.44e-10	1.27e-08	NA	NA
ENSG00000256982	2.63547	-1.30539	0.214849	-6.07586	1.23e-09	2.64e-08	NA	NA
ENSG00000256995	3.76435	-1.1832	0.269658	-4.38779	1.15e-05	8.8e-05	NA	NA
ENSG00000257004	1.06816	-1.06626	0.190779	-5.58896	2.28e-08	3.56e-07	NA	NA
ENSG00000257017	3664.76	1.88884	0.189789	9.95232	2.46e-23	8.94e-21	HP	3240
ENSG00000257056	0.492185	-1.97705	0.704865	-2.80487	0.00503373	0.0163429	LINC02282	105370424
ENSG00000257057	27.9072	1.42285	0.234225	6.07471	1.24e-09	2.66e-08	C11orf97	643037
ENSG00000257062	1.22632	1.30309	0.521682	2.49787	0.0124942	0.0348652	NA	NA
ENSG00000257113	0.642422	-1.20152	0.395184	-3.0404	0.00236262	0.00867917	NA	NA
ENSG00000257126	0.445739	-1.32882	0.504986	-2.63139	0.00850355	0.0253503	NA	NA
ENSG00000257180	0.449835	1.53344	0.631938	2.42657	0.0152424	0.040977	NA	NA
ENSG00000257183	1.77219	-1.21497	0.29134	-4.17028	3.04e-05	0.000206342	NA	NA
ENSG00000257191	3.95479	-1.25816	0.234302	-5.36985	7.88e-08	1.07e-06	NA	NA
ENSG00000257230	1.35414	2.46981	0.525203	4.70257	2.57e-06	2.36e-05	NA	NA
ENSG00000257284	0.979011	-1.91383	0.67147	-2.85021	0.00436909	0.0145368	NA	NA
ENSG00000257329	1.26343	-1.11974	0.275523	-4.06405	4.82e-05	0.00030829	NA	NA
ENSG00000257588	130.67	1.16941	0.188859	6.19196	5.94e-10	1.38e-08	LOC101927318	101927318
ENSG00000257636	7.82202	-1.34699	0.436865	-3.08331	0.00204711	0.0077039	G2E3-AS1	105370431
ENSG00000257732	22.7192	-1.66049	0.19899	-8.34455	7.15e-17	6.82e-15	NA	NA
ENSG00000257883	60.6593	-1.25001	0.26274	-4.75759	1.96e-06	1.86e-05	NA	NA
ENSG00000257893	1.84925	-1.00022	0.342976	-2.91629	0.00354218	0.0122393	LINC02404	105369900
ENSG00000257957	4.03596	-2.09325	0.254382	-8.22878	1.89e-16	1.65e-14	NA	NA
ENSG00000257979	1.43616	-2.04445	0.501247	-4.07873	4.53e-05	0.000292402	NA	NA
ENSG00000257987	2.10065	1.28678	0.211221	6.09209	1.11e-09	2.42e-08	TEX49	255411
ENSG00000258035	0.830655	-1.54794	0.372292	-4.15788	3.21e-05	0.000216531	NA	NA
ENSG00000258081	1.99213	-1.77138	0.271338	-6.52831	6.65e-11	1.91e-09	NA	NA
ENSG00000258123	0.770987	-1.2709	0.343498	-3.69988	0.0002157	0.0011324	LINC02444	101928137
ENSG00000258128	6.34872	-1.96619	0.256251	-7.67288	1.68e-14	9.89e-13	NA	NA
ENSG00000258144	0.754617	-1.41832	0.382069	-3.71221	0.000205458	0.00108634	LINC02406	105369730
ENSG00000258162	2.85337	-1.0107	0.361802	-2.79351	0.00521399	0.0168325	NA	NA
ENSG00000258216	1.21002	-1.30238	0.280086	-4.64992	3.32e-06	2.97e-05	NA	NA
ENSG00000258240	1.67479	-2.09738	0.28089	-7.4669	8.21e-14	4.15e-12	LOC105369980	105369980
ENSG00000258294	0.668322	-1.35462	0.390757	-3.46665	0.000526986	0.00242552	NA	NA
ENSG00000258314	2.01334	-1.31814	0.384652	-3.42683	0.000610676	0.00275092	NA	NA
ENSG00000258320	1.62196	-2.27996	0.420344	-5.42403	5.83e-08	8.14e-07	NA	NA
ENSG00000258337	1.4736	-1.30448	0.360242	-3.62112	0.000293332	0.0014761	NA	NA
ENSG00000258346	33.5353	1.60737	0.252724	6.36019	2.01e-10	5.18e-09	NA	NA
ENSG00000258498	114.496	1.30122	0.142029	9.16164	5.11e-20	9.62e-18	DIO3OS	64150
ENSG00000258525	9.97193	-1.27898	0.171954	-7.43789	1.02e-13	5.07e-12	LOC100506071	100506071
ENSG00000258548	1.38787	-1.76201	0.368678	-4.77927	1.76e-06	1.69e-05	LINC00645	100505967
ENSG00000258580	3.2704	-1.38161	0.24685	-5.59697	2.18e-08	3.41e-07	NA	NA
ENSG00000258602	9.40099	-1.65676	0.23424	-7.07293	1.52e-12	6.05e-11	LINC01629	105370578
ENSG00000258616	1.92316	-1.31584	0.39902	-3.29769	0.000974841	0.00410271	LINC02303	105370479
ENSG00000258700	4.61739	-1.58538	0.342529	-4.62845	3.68e-06	3.26e-05	LINC00871	100506412
ENSG00000258713	1.88191	-1.2672	0.323318	-3.91938	8.88e-05	0.000524454	C20orf141	128653
ENSG00000258752	73.2486	1.11928	0.196759	5.68862	1.28e-08	2.11e-07	NA	NA
ENSG00000258815	8.76902	-1.4012	0.388204	-3.60945	0.000306852	0.00153445	NA	NA
ENSG00000258827	0.803129	-1.77398	0.535162	-3.31484	0.000916948	0.00388885	NA	NA
ENSG00000258869	1.33294	-1.30114	0.399986	-3.25297	0.00114204	0.00468984	LINC02312	100132612
ENSG00000258884	10.9952	-1.03947	0.146961	-7.07313	1.51e-12	6.05e-11	NA	NA
ENSG00000258912	0.980107	-1.46835	0.378101	-3.88349	0.000102966	0.000596565	NA	NA
ENSG00000258927	5.56245	-1.56151	0.341199	-4.57653	4.73e-06	4.05e-05	NA	NA
ENSG00000258928	1.11001	-1.80509	0.57673	-3.12987	0.00174884	0.00673555	LOC102723604	102723604
ENSG00000258949	10.8152	-1.08822	0.157469	-6.9107	4.82e-12	1.72e-10	LOC101927418	101927418
ENSG00000258979	0.618086	1.55383	0.344627	4.50873	6.52e-06	5.37e-05	LINC02299	105370646
ENSG00000258986	17.7704	-1.17846	0.243017	-4.84928	1.24e-06	1.24e-05	TMEM179	388021
ENSG00000259001	13.9246	-1.72478	0.331282	-5.20638	1.93e-07	2.37e-06	NA	NA
ENSG00000259017	1.51064	-1.16471	0.260346	-4.47369	7.69e-06	6.22e-05	NA	NA
ENSG00000259023	9.30197	1.04356	0.252481	4.13323	3.58e-05	0.000238361	LINC00524	338002
ENSG00000259040	58.7894	1.35023	0.154441	8.74269	2.28e-18	3.02e-16	BLOC1S5-TXNDC5	100526836
ENSG00000259109	0.891655	-1.0053	0.386768	-2.59922	0.0093436	0.0273914	NA	NA
ENSG00000259156	0.408189	-1.42039	0.502534	-2.82645	0.00470674	0.0154516	CHEK2P2	646096
ENSG00000259166	0.810702	1.44557	0.352	4.10674	4.01e-05	0.000262924	NA	NA
ENSG00000259223	0.469462	-1.12988	0.385608	-2.93013	0.0033882	0.0117783	NA	NA
ENSG00000259256	0.488919	-1.67486	0.654629	-2.55849	0.0105127	0.0302279	LINC01895	105371964
ENSG00000259417	118.313	1.04537	0.174053	6.00607	1.9e-09	3.9e-08	CTXND1	100996492
ENSG00000259463	1.47585	-1.19705	0.420727	-2.84519	0.00443848	0.0147243	NA	NA
ENSG00000259481	1.46619	-1.50133	0.554776	-2.70619	0.00680594	0.0210527	NA	NA
ENSG00000259514	1.74149	-1.56157	0.219667	-7.10883	1.17e-12	4.8e-11	NA	NA
ENSG00000259560	0.814608	-1.30307	0.509296	-2.55858	0.0105102	0.0302265	NA	NA
ENSG00000259604	2.58628	-1.06359	0.263271	-4.0399	5.35e-05	0.000337214	NA	NA
ENSG00000259609	0.784715	1.10418	0.313058	3.52708	0.000420173	0.00200377	NA	NA
ENSG00000259672	1.33406	-1.14697	0.291654	-3.93264	8.4e-05	0.000500321	NA	NA
ENSG00000259674	63.412	1.3485	0.187574	7.18916	6.52e-13	2.82e-11	NA	NA
ENSG00000259685	2.11367	-1.13201	0.248743	-4.55094	5.34e-06	4.5e-05	NA	NA
ENSG00000259725	10.4244	1.35199	0.180872	7.47486	7.73e-14	3.92e-12	NA	NA
ENSG00000259832	0.769446	1.06479	0.303975	3.50289	0.000460237	0.00216236	NA	NA
ENSG00000259884	61.866	1.0119	0.133719	7.56736	3.81e-14	2.06e-12	NR4A1AS	115409980
ENSG00000259897	0.62365	-1.53668	0.542071	-2.83483	0.00458505	0.0151193	NA	NA
ENSG00000259900	0.956537	1.1707	0.225914	5.18207	2.19e-07	2.66e-06	NA	NA
ENSG00000259922	2.08037	-1.06327	0.253036	-4.20204	2.65e-05	0.000182519	NA	NA
ENSG00000259946	1.54792	-1.93263	0.337088	-5.73332	9.85e-09	1.68e-07	NA	NA
ENSG00000259968	0.409819	1.39755	0.356571	3.91941	8.88e-05	0.000524447	NA	NA
ENSG00000260019	3.70885	-1.62409	0.484929	-3.34914	0.000810626	0.00350895	LINC01992	105371708
ENSG00000260057	9.38615	1.39777	0.261865	5.33776	9.41e-08	1.25e-06	NA	NA
ENSG00000260071	1.37713	1.66465	0.275642	6.03916	1.55e-09	3.24e-08	LOC101927026	101927026
ENSG00000260073	3.45642	-3.18965	0.581188	-5.48816	4.06e-08	5.93e-07	NA	NA
ENSG00000260102	1.16757	1.20957	0.315433	3.83463	0.000125752	0.000709271	LINC01070	101928698
ENSG00000260115	7.64673	1.09649	0.299783	3.65759	0.000254594	0.00130474	NA	NA
ENSG00000260183	2.30667	1.00253	0.230708	4.34546	1.39e-05	0.000103945	NA	NA
ENSG00000260194	2.99461	-1.20786	0.247449	-4.88124	1.05e-06	1.08e-05	NA	NA
ENSG00000260209	3.68048	-1.31875	0.235299	-5.60455	2.09e-08	3.27e-07	NA	NA
ENSG00000260286	5.10228	1.54107	0.232998	6.61408	3.74e-11	1.13e-09	ARMH2	101928603
ENSG00000260377	1.95588	-1.06814	0.3227	-3.31003	0.000932872	0.0039465	NA	NA
ENSG00000260417	3.03397	-1.06394	0.20219	-5.26209	1.42e-07	1.81e-06	NA	NA
ENSG00000260454	1.18574	-1.04446	0.222845	-4.68692	2.77e-06	2.53e-05	NA	NA
ENSG00000260476	1.76893	-1.38389	0.432679	-3.19841	0.00138188	0.00552413	NA	NA
ENSG00000260658	5.68973	1.00663	0.246645	4.08127	4.48e-05	0.000289711	NA	NA
ENSG00000260664	1.57846	-1.34034	0.238074	-5.62991	1.8e-08	2.87e-07	NA	NA
ENSG00000260725	2.67136	2.43573	0.296031	8.22794	1.9e-16	1.66e-14	NA	NA
ENSG00000260734	1.06499	-2.42035	0.661378	-3.65955	0.000252661	0.0012963	TLE7	102723796
ENSG00000260746	0.647813	1.69398	0.452523	3.74342	0.000181536	0.000975846	NA	NA
ENSG00000260785	0.843697	-1.02099	0.305914	-3.33752	0.0008453	0.00363585	CASC17	101928165
ENSG00000260878	0.921086	1.60878	0.353666	4.54886	5.39e-06	4.54e-05	NA	NA
ENSG00000260889	0.559131	-1.05713	0.331356	-3.19032	0.00142117	0.00565065	NA	NA
ENSG00000260913	0.641536	-1.19831	0.415739	-2.88236	0.00394712	0.0133747	LINC01254	101927350
ENSG00000260922	2.55965	-1.38865	0.223835	-6.20391	5.51e-10	1.29e-08	NA	NA
ENSG00000260958	0.991231	-1.80738	0.539086	-3.35268	0.000800318	0.00346876	LOC105371200	105371200
ENSG00000260978	1.9938	-1.20059	0.27097	-4.43073	9.39e-06	7.4e-05	NA	NA
ENSG00000261072	2.06392	-1.26172	0.38598	-3.26888	0.00107976	0.00447084	NA	NA
ENSG00000261092	3.45848	-1.08312	0.4049	-2.67502	0.00747246	0.0227441	LINC02178	105371248
ENSG00000261146	3.587	2.72216	0.484559	5.6178	1.93e-08	3.05e-07	NA	NA
ENSG00000261175	21.4388	1.74888	0.196741	8.88927	6.15e-19	9.16e-17	LINC02188	102724344
ENSG00000261268	1.66447	-1.03904	0.298374	-3.48233	0.000497073	0.0023077	NA	NA
ENSG00000261272	46.8033	-1.28966	0.174726	-7.38104	1.57e-13	7.48e-12	MUC22	100507679
ENSG00000261332	3.2131	-1.04873	0.233944	-4.4828	7.37e-06	5.99e-05	NA	NA
ENSG00000261419	2.1324	1.12198	0.21144	5.30639	1.12e-07	1.46e-06	NA	NA
ENSG00000261458	0.49973	-1.2985	0.319833	-4.05992	4.91e-05	0.000313197	NA	NA
ENSG00000261514	0.850135	-1.19632	0.318885	-3.75157	0.000175734	0.000947665	LINC01976	107546764
ENSG00000261583	5.66892	2.71398	0.267229	10.156	3.12e-24	1.41e-21	NA	NA
ENSG00000261584	11.0185	2.61601	0.318302	8.21863	2.06e-16	1.78e-14	NA	NA
ENSG00000261761	15.0761	-1.27821	0.429167	-2.97835	0.00289803	0.0103151	LINC02616	100508631
ENSG00000261807	2.71406	2.05853	0.448167	4.59323	4.36e-06	3.79e-05	LINC02141	101927580
ENSG00000261857	24.8696	2.26868	0.192059	11.8124	3.37e-32	7.6e-29	MIA	8190
ENSG00000261949	11.5085	-1.66395	0.275312	-6.04386	1.5e-09	3.16e-08	GFY	100507003
ENSG00000261963	1.28405	-1.81765	0.336999	-5.39363	6.9e-08	9.48e-07	NA	NA
ENSG00000262117	8.98911	-1.39011	0.318245	-4.36806	1.25e-05	9.52e-05	BCAR4	400500
ENSG00000262492	3.25923	1.09752	0.179971	6.0983	1.07e-09	2.34e-08	NA	NA
ENSG00000262801	0.674679	-2.16284	0.521657	-4.1461	3.38e-05	0.000226694	NA	NA
ENSG00000262890	15.1685	1.03803	0.22811	4.5506	5.35e-06	4.51e-05	NA	NA
ENSG00000262904	6.28685	-1.0634	0.121435	-8.75691	2.01e-18	2.71e-16	NA	NA
ENSG00000263207	2.10832	1.27982	0.285492	4.48286	7.36e-06	5.99e-05	NA	NA
ENSG00000263429	13.1436	2.3209	0.250438	9.26734	1.91e-20	4.02e-18	TMEM238L	100289255
ENSG00000263450	4.22121	1.16197	0.291951	3.98	6.89e-05	0.000419997	NA	NA
ENSG00000263508	3.6558	1.33475	0.170203	7.8421	4.43e-15	2.94e-13	NA	NA
ENSG00000263513	18.8864	-1.03945	0.12965	-8.01735	1.08e-15	8.05e-14	FAM72C	554282
ENSG00000263547	0.895265	-1.71751	0.474483	-3.61975	0.000294889	0.00148265	LOC339298	339298
ENSG00000263590	0.57362	-1.18724	0.298592	-3.97612	7.01e-05	0.000426331	NA	NA
ENSG00000263611	0.5515	1.25348	0.36482	3.4359	0.00059059	0.00267358	LOC105372041	105372041
ENSG00000263639	1749.03	2.21146	0.242813	9.10767	8.42e-20	1.5e-17	MSMB	4477
ENSG00000263905	0.873503	1.20107	0.429995	2.79323	0.00521851	0.0168406	NA	NA
ENSG00000264029	0.500715	-1.05361	0.286733	-3.67453	0.000238285	0.0012336	NA	NA
ENSG00000264080	2.80883	-1.75332	0.371799	-4.71576	2.41e-06	2.23e-05	NA	NA
ENSG00000264169	2.96191	-1.27495	0.24451	-5.21428	1.85e-07	2.28e-06	NA	NA
ENSG00000264421	1.81418	-1.21807	0.35766	-3.40565	0.000660056	0.00293989	NA	NA
ENSG00000264727	8.13591	1.57073	0.193649	8.11124	5.01e-16	4.01e-14	NA	NA
ENSG00000264734	0.794309	-2.18612	0.492642	-4.43755	9.1e-06	7.2e-05	NA	NA
ENSG00000264754	1.32349	-1.19234	0.381343	-3.1267	0.0017678	0.00679751	NA	NA
ENSG00000264755	0.827762	1.32014	0.33179	3.97883	6.93e-05	0.000421803	MIR3131	100422957
ENSG00000264790	0.898348	1.22797	0.334479	3.6713	0.000241319	0.00124598	NA	NA
ENSG00000264914	2.66974	-1.23705	0.215559	-5.73882	9.53e-09	1.64e-07	NA	NA
ENSG00000264956	0.795486	-1.59826	0.355841	-4.49151	7.07e-06	5.77e-05	NA	NA
ENSG00000265060	5.75359	-1.33682	0.310592	-4.30409	1.68e-05	0.00012245	PPY2P	23614
ENSG00000265078	1.45418	-1.65862	0.309152	-5.36508	8.09e-08	1.09e-06	NA	NA
ENSG00000265128	1.59741	-1.03627	0.434631	-2.38425	0.0171138	0.0450857	NA	NA
ENSG00000265246	12.7714	-1.11124	0.189858	-5.85303	4.83e-09	8.96e-08	NA	NA
ENSG00000265261	3.2414	-1.07273	0.235453	-4.55604	5.21e-06	4.41e-05	NA	NA
ENSG00000265374	5.1452	1.30862	0.280857	4.65937	3.17e-06	2.84e-05	NA	NA
ENSG00000265417	4.87149	-1.88934	0.289783	-6.51984	7.04e-11	2e-09	NA	NA
ENSG00000265535	1.08516	1.52621	0.347675	4.38977	1.13e-05	8.73e-05	NA	NA
ENSG00000265554	2.63862	-1.25016	0.18754	-6.66608	2.63e-11	8.15e-10	NA	NA
ENSG00000265646	2.94599	-1.11042	0.194839	-5.6992	1.2e-08	2e-07	NA	NA
ENSG00000265684	0.667697	-1.43933	0.484271	-2.97215	0.00295721	0.0104881	NA	NA
ENSG00000265984	1.01964	-1.44266	0.24553	-5.87569	4.21e-09	7.92e-08	NA	NA
ENSG00000266010	55.4361	1.1751	0.145863	8.05621	7.87e-16	5.97e-14	GATA6-AS1	100128893
ENSG00000266019	6.06778	-1.48949	0.358484	-4.15496	3.25e-05	0.00021895	MIR3609	100500819
ENSG00000266049	3.16035	-1.16308	0.300411	-3.87162	0.000108113	0.000622481	NA	NA
ENSG00000266117	3.63941	-1.07123	0.157977	-6.7809	1.19e-11	3.95e-10	NA	NA
ENSG00000266222	0.707916	-1.53506	0.452478	-3.39256	0.000692422	0.00306416	NA	NA
ENSG00000266312	2.8919	1.0119	0.188244	5.37549	7.64e-08	1.04e-06	NA	NA
ENSG00000266401	12.7687	-1.18771	0.226656	-5.24012	1.6e-07	2.02e-06	LOC105371967	105371967
ENSG00000266553	1.22167	-1.62138	0.30635	-5.29258	1.21e-07	1.56e-06	NA	NA
ENSG00000266560	3.40795	-1.35267	0.230855	-5.8594	4.65e-09	8.65e-08	MAGEA10-MAGEA5	100533997
ENSG00000266578	2.48335	-1.05211	0.209141	-5.03061	4.89e-07	5.43e-06	NA	NA
ENSG00000266602	13.0368	-1.45926	0.328763	-4.43864	9.05e-06	7.17e-05	NA	NA
ENSG00000266736	0.64742	-2.09052	0.543809	-3.84421	0.000120939	0.000685266	NA	NA
ENSG00000266830	23.3538	-1.26763	0.281909	-4.49658	6.91e-06	5.64e-05	NA	NA
ENSG00000266965	1.16499	-1.63651	0.347943	-4.70339	2.56e-06	2.35e-05	NA	NA
ENSG00000266968	297.822	2.66632	0.281899	9.45842	3.13e-21	7.99e-19	NA	NA
ENSG00000266988	2.23085	1.4114	0.209167	6.74773	1.5e-11	4.86e-10	LOC112268408	112268408
ENSG00000267098	0.362644	1.33644	0.560615	2.38388	0.0171313	0.0451289	NA	NA
ENSG00000267142	2.95003	-1.04134	0.186027	-5.59781	2.17e-08	3.39e-07	NA	NA
ENSG00000267260	22.6657	-1.039	0.169242	-6.13913	8.3e-10	1.86e-08	LOC728485	728485
ENSG00000267275	2.44097	1.19947	0.211656	5.66707	1.45e-08	2.37e-07	NA	NA
ENSG00000267284	4.87993	-1.15221	0.38421	-2.99889	0.00270962	0.00975641	NA	NA
ENSG00000267374	38.027	-1.08258	0.14462	-7.48565	7.12e-14	3.65e-12	MIR924HG	647946
ENSG00000267413	3.24668	-1.06912	0.333881	-3.20209	0.00136433	0.00546418	NA	NA
ENSG00000267424	1.40877	-1.04126	0.257431	-4.0448	5.24e-05	0.000331184	NA	NA
ENSG00000267443	0.558503	-1.0842	0.390466	-2.77668	0.00549165	0.0175964	NA	NA
ENSG00000267529	2.30721	-1.01508	0.238183	-4.26178	2.03e-05	0.000144678	NA	NA
ENSG00000267585	0.677344	-1.46006	0.598733	-2.43859	0.0147449	0.039905	NA	NA
ENSG00000267603	1.04486	1.28117	0.429544	2.98263	0.00285779	0.0101951	LINC01028	101928141
ENSG00000267694	1.74683	-1.11707	0.28614	-3.90391	9.47e-05	0.000554711	NA	NA
ENSG00000267696	2.14475	-1.14628	0.223517	-5.12838	2.92e-07	3.43e-06	NA	NA
ENSG00000267746	0.716499	-1.09594	0.46359	-2.36403	0.0180773	0.0471654	NA	NA
ENSG00000267857	0.912204	-1.05631	0.418272	-2.52541	0.0115562	0.0327147	NA	NA
ENSG00000267886	31.3685	-1.1182	0.165357	-6.76238	1.36e-11	4.43e-10	NA	NA
ENSG00000267978	7.78557	-3.16758	0.581986	-5.4427	5.25e-08	7.42e-07	MAGEA9B	728269
ENSG00000268089	20.8209	-1.4209	0.209987	-6.7666	1.32e-11	4.32e-10	GABRQ	55879
ENSG00000268566	1.07118	1.8658	0.434541	4.29373	1.76e-05	0.000127622	NA	NA
ENSG00000268606	0.772698	-1.9628	0.453501	-4.32812	1.5e-05	0.00011118	MAGEA2	4101
ENSG00000268621	12.0263	-1.08808	0.217969	-4.99189	5.98e-07	6.49e-06	IGFL2-AS1	645553
ENSG00000268658	51.3874	-1.52512	0.154936	-9.84359	7.31e-23	2.45e-20	LINC00664	400680
ENSG00000268660	5.75649	-1.5368	0.199425	-7.70618	1.3e-14	7.83e-13	NA	NA
ENSG00000268696	2.70258	-1.633	0.401733	-4.0649	4.81e-05	0.000307313	ZNF723	646864
ENSG00000268902	14.417	-1.7508	0.427334	-4.09704	4.18e-05	0.000272906	CSAG2	102723547
ENSG00000268916	23.459	-1.55483	0.382454	-4.06539	4.8e-05	0.000306859	CSAG3	389903
ENSG00000268949	4.5205	-1.10561	0.150331	-7.35449	1.92e-13	9.05e-12	NA	NA
ENSG00000269091	5.7695	1.04397	0.160905	6.48812	8.69e-11	2.43e-09	NA	NA
ENSG00000269210	34.8626	-1.26865	0.187929	-6.75069	1.47e-11	4.77e-10	LOC375196	375196
ENSG00000269416	76.6832	-1.40107	0.182973	-7.65721	1.9e-14	1.1e-12	LINC01224	104472717
ENSG00000269584	0.487968	-1.35408	0.340975	-3.97119	7.15e-05	0.000433604	NA	NA
ENSG00000269586	4.9851	-1.73657	0.431546	-4.02407	5.72e-05	0.000357282	CT45A10	102723631
ENSG00000269779	7.68286	-1.4893	0.286971	-5.18972	2.11e-07	2.56e-06	NA	NA
ENSG00000269846	1.53727	-1.39699	0.162206	-8.61244	7.15e-18	8.45e-16	NA	NA
ENSG00000269900	4.34105	-1.62312	0.441412	-3.6771	0.000235903	0.00122345	RMRP	6023
ENSG00000269986	1.92964	1.27179	0.286889	4.43305	9.29e-06	7.33e-05	NA	NA
ENSG00000270036	0.77217	-1.10529	0.26487	-4.17294	3.01e-05	0.000204184	NA	NA
ENSG00000270038	3.88704	-1.55513	0.389791	-3.98966	6.62e-05	0.000405552	NA	NA
ENSG00000270225	14.6849	1.03668	0.158932	6.52275	6.9e-11	1.97e-09	NA	NA
ENSG00000270268	0.783399	-2.02368	0.646036	-3.13246	0.00173347	0.00668255	NA	NA
ENSG00000270296	0.999409	-1.44044	0.246194	-5.85085	4.89e-09	9.07e-08	NA	NA
ENSG00000270372	6.21868	-1.25379	0.326159	-3.84412	0.000120985	0.000685427	NA	NA
ENSG00000270533	3.99648	-1.25635	0.171498	-7.32575	2.38e-13	1.11e-11	NA	NA
ENSG00000270575	1.54847	-1.15607	0.384828	-3.00413	0.00266338	0.00961391	NA	NA
ENSG00000270577	1.65813	-1.20398	0.317931	-3.78693	0.000152518	0.000838604	NA	NA
ENSG00000270652	0.895492	-1.47856	0.471664	-3.13477	0.00171988	0.0066352	NA	NA
ENSG00000270765	147.606	1.05497	0.168319	6.26766	3.67e-10	8.95e-09	GAS2L2	246176
ENSG00000270816	10.4905	-2.42619	0.340094	-7.13388	9.76e-13	4.06e-11	LINC00221	338005
ENSG00000270837	1.07725	-1.5272	0.326877	-4.6721	2.98e-06	2.69e-05	NA	NA
ENSG00000270874	1.86031	-1.44156	0.337753	-4.26809	1.97e-05	0.000141165	NA	NA
ENSG00000270938	2.20167	-1.19929	0.28362	-4.22851	2.35e-05	0.000164836	NA	NA
ENSG00000270977	24.0062	-1.08779	0.13844	-7.85746	3.92e-15	2.64e-13	NA	NA
ENSG00000271052	0.809478	-1.24208	0.506512	-2.45223	0.0141975	0.038694	NA	NA
ENSG00000271098	0.920218	-1.08213	0.372404	-2.9058	0.00366314	0.0125845	NA	NA
ENSG00000271306	0.418689	-1.42082	0.463615	-3.06466	0.00217915	0.00811591	NA	NA
ENSG00000271314	2.95892	-1.11361	0.252485	-4.41059	1.03e-05	8.03e-05	NA	NA
ENSG00000271369	2.17606	-1.17015	0.233411	-5.01328	5.35e-07	5.87e-06	NA	NA
ENSG00000271410	2.11068	-1.14811	0.329392	-3.48555	0.000491118	0.00228422	NA	NA
ENSG00000271484	0.737175	-1.15872	0.478453	-2.42181	0.0154435	0.0414371	NA	NA
ENSG00000271736	22.1921	1.04022	0.191672	5.42707	5.73e-08	8.02e-07	NA	NA
ENSG00000271776	1.19669	-1.06819	0.323868	-3.29825	0.000972911	0.00409543	LOC780529	780529
ENSG00000271830	7.4973	-1.8064	0.308782	-5.85009	4.91e-09	9.09e-08	NA	NA
ENSG00000271930	11.4134	-1.28151	0.147383	-8.6951	3.47e-18	4.4e-16	NA	NA
ENSG00000272046	4.38776	-1.11171	0.458281	-2.42582	0.0152739	0.0410498	NA	NA
ENSG00000272071	4.4258	-1.13894	0.14793	-7.6992	1.37e-14	8.21e-13	NA	NA
ENSG00000272215	0.938716	-1.68425	0.684444	-2.46075	0.0138646	0.0379439	NA	NA
ENSG00000272259	0.89177	-1.10945	0.24954	-4.44597	8.75e-06	6.96e-05	LINC01749	63930
ENSG00000272304	0.371561	-1.22181	0.500692	-2.44025	0.0146771	0.0397426	NA	NA
ENSG00000272311	1.00936	-1.47078	0.415618	-3.53877	0.000402001	0.00192819	NA	NA
ENSG00000272371	0.616252	-1.30419	0.255715	-5.10017	3.39e-07	3.91e-06	NA	NA
ENSG00000272395	2.21937	-1.3657	0.308368	-4.42879	9.48e-06	7.46e-05	IFNL4	101180976
ENSG00000272457	0.871494	-1.39953	0.286324	-4.88793	1.02e-06	1.04e-05	NA	NA
ENSG00000272808	73.2066	-1.40063	0.15344	-9.12814	6.97e-20	1.26e-17	LOC105369201	105369201
ENSG00000272963	0.897649	-1.63125	0.487356	-3.34714	0.000816503	0.0035295	NA	NA
ENSG00000273274	24.2553	-1.42992	0.168154	-8.50363	1.84e-17	1.96e-15	ZBTB8B	728116
ENSG00000273675	0.99116	-1.41787	0.45405	-3.12272	0.0017919	0.00687325	NA	NA
ENSG00000273703	5.33913	-1.43991	0.281667	-5.1121	3.19e-07	3.7e-06	H2BC14	8342
ENSG00000273706	20.8592	-1.76836	0.30325	-5.83134	5.5e-09	1e-07	LHX1	3975
ENSG00000273720	4.46953	-1.05906	0.192705	-5.49577	3.89e-08	5.72e-07	NA	NA
ENSG00000274238	0.819263	1.13045	0.365393	3.09379	0.00197617	0.00747984	NA	NA
ENSG00000274276	25.6317	-1.12908	0.194287	-5.81142	6.19e-09	1.11e-07	CBSL	102724560
ENSG00000274328	1.0807	-1.21387	0.403412	-3.00902	0.0026209	0.00948907	NA	NA
ENSG00000274391	3.02143	-1.67909	0.563032	-2.98222	0.00286164	0.010208	TPTE	7179
ENSG00000274591	2.23041	-1.03072	0.283976	-3.62958	0.000283879	0.00143582	NA	NA
ENSG00000274612	0.599266	-1.25018	0.38047	-3.2859	0.00101658	0.0042463	NA	NA
ENSG00000274614	1.28718	-1.30131	0.478183	-2.72137	0.00650121	0.0202798	NA	NA
ENSG00000274618	3.64535	-2.01967	0.574074	-3.51813	0.000434596	0.0020619	H4C6	8361
ENSG00000274641	13.3394	-1.08299	0.175599	-6.16741	6.94e-10	1.59e-08	H2BC17	8348
ENSG00000274827	1.81312	-1.99493	0.399584	-4.99252	5.96e-07	6.47e-06	NA	NA
ENSG00000274840	4.7976	-1.24989	0.37069	-3.3718	0.000746799	0.00326604	NA	NA
ENSG00000274956	23.6684	1.51402	0.253775	5.966	2.43e-09	4.83e-08	NKAIN3-IT1	643763
ENSG00000274995	1.17256	-1.05927	0.384105	-2.75776	0.00581997	0.0184679	NA	NA
ENSG00000275015	0.893249	1.1329	0.426307	2.65748	0.0078728	0.023751	NA	NA
ENSG00000275016	0.83233	-1.3288	0.560853	-2.36925	0.017824	0.0466123	NA	NA
ENSG00000275103	1.03767	-1.17731	0.387914	-3.03497	0.00240561	0.00881956	NA	NA
ENSG00000275312	0.882611	-1.27543	0.354501	-3.5978	0.000320915	0.00159496	NA	NA
ENSG00000275607	0.7674	-1.06162	0.423643	-2.50594	0.0122126	0.034204	NA	NA
ENSG00000275676	3.18709	1.2436	0.296395	4.19577	2.72e-05	0.000186788	NA	NA
ENSG00000275678	20.3756	1.02343	0.25521	4.01016	6.07e-05	0.000375984	NA	NA
ENSG00000275713	39.0828	-1.12245	0.194035	-5.78477	7.26e-09	1.28e-07	H2BC9	8345
ENSG00000275826	0.709373	1.61113	0.41407	3.89095	9.99e-05	0.000580508	NA	NA
ENSG00000275874	22.3891	-1.34843	0.230493	-5.8502	4.91e-09	9.09e-08	PICSAR	378825
ENSG00000275896	445.499	1.95443	0.237328	8.23514	1.79e-16	1.57e-14	PRSS2	5645
ENSG00000276047	1.07252	-1.19468	0.295907	-4.03736	5.41e-05	0.000340294	NA	NA
ENSG00000276122	15.9896	1.3475	0.463745	2.90569	0.00366449	0.0125849	NA	NA
ENSG00000276326	0.907221	-1.34978	0.429857	-3.14007	0.0016891	0.00653506	MIR2909	100422969
ENSG00000276399	1.33634	-1.47378	0.529336	-2.78421	0.00536582	0.0172544	FLJ36000	284124
ENSG00000276410	4.46403	-1.26449	0.316761	-3.99193	6.55e-05	0.000402416	H2BC3	3018
ENSG00000276422	4.5028	1.44716	0.289947	4.99112	6e-07	6.52e-06	NA	NA
ENSG00000276490	1.3701	1.08935	0.275492	3.95421	7.68e-05	0.000461814	NA	NA
ENSG00000276520	0.903652	-1.12174	0.37731	-2.97298	0.00294921	0.0104616	NA	NA
ENSG00000276542	0.835805	1.20226	0.374023	3.2144	0.00130715	0.00526162	NA	NA
ENSG00000276662	3.99289	-1.04935	0.177726	-5.90433	3.54e-09	6.76e-08	NA	NA
ENSG00000276707	0.631538	-1.35711	0.557535	-2.43412	0.0149282	0.0403018	NA	NA
ENSG00000276763	1.78255	-1.17403	0.175159	-6.70264	2.05e-11	6.46e-10	NA	NA
ENSG00000277200	24.2135	-1.10562	0.162156	-6.81825	9.22e-12	3.12e-10	NA	NA
ENSG00000277224	15.8202	-1.17225	0.19825	-5.91296	3.36e-09	6.46e-08	H2BC7	8343
ENSG00000277247	52.3437	1.25422	0.224391	5.58945	2.28e-08	3.55e-07	NA	NA
ENSG00000277268	7.39876	-1.78121	0.364486	-4.8869	1.02e-06	1.05e-05	LHX1-DT	102723471
ENSG00000277350	5.57697	1.25604	0.270501	4.64337	3.43e-06	3.05e-05	NA	NA
ENSG00000277639	406.939	1.27977	0.166889	7.66836	1.74e-14	1.02e-12	LOC105371267	105371267
ENSG00000277769	1.407	-1.57425	0.622858	-2.52746	0.0114892	0.0325591	NA	NA
ENSG00000277775	7.34746	-2.07334	0.293574	-7.06244	1.64e-12	6.48e-11	H3C7	8968
ENSG00000278012	0.953219	-2.43223	0.478081	-5.08748	3.63e-07	4.15e-06	NA	NA
ENSG00000278023	37.5314	-1.00011	0.114224	-8.75576	2.03e-18	2.73e-16	RDM1	201299
ENSG00000278054	0.767189	-1.3129	0.401608	-3.26911	0.00107886	0.00446786	NA	NA
ENSG00000278200	3.85832	-1.1113	0.17936	-6.19592	5.79e-10	1.35e-08	NA	NA
ENSG00000278275	2.37097	-1.20094	0.32575	-3.68669	0.000227192	0.00118447	NA	NA
ENSG00000278351	1.05005	-1.29061	0.450234	-2.86653	0.00414995	0.0139251	NA	NA
ENSG00000278463	4.28054	-1.27912	0.255937	-4.99781	5.8e-07	6.32e-06	H2AC4	8335
ENSG00000278484	20.2899	1.3422	0.246262	5.45031	5.03e-08	7.16e-07	NA	NA
ENSG00000278531	1.75652	-1.90171	0.322671	-5.89365	3.78e-09	7.16e-08	NA	NA
ENSG00000278771	82.1926	-1.72283	0.170283	-10.1174	4.62e-24	2.02e-21	RN7SL3	378707
ENSG00000278912	18.3156	1.82844	0.235895	7.75107	9.11e-15	5.69e-13	NA	NA
ENSG00000278928	1.20623	-1.09176	0.301122	-3.62563	0.000288259	0.00145508	NA	NA
ENSG00000279012	0.364842	-1.49278	0.613461	-2.43338	0.0149587	0.0403628	OR51B2	79345
ENSG00000279032	1.30085	-1.21042	0.383221	-3.15855	0.00158556	0.00619114	NA	NA
ENSG00000279067	1.34451	-1.0524	0.281834	-3.73413	0.000188363	0.00100788	NA	NA
ENSG00000279220	1.56028	-2.80392	0.356953	-7.85515	3.99e-15	2.68e-13	NA	NA
ENSG00000279479	7.0819	-1.15494	0.234702	-4.92087	8.62e-07	9.01e-06	NA	NA
ENSG00000279501	1.75139	-1.01509	0.421241	-2.40977	0.0159627	0.0425912	NA	NA
ENSG00000279516	8.3926	-1.82932	0.53353	-3.42871	0.000606456	0.00273612	FAM230C	26080
ENSG00000279562	1.3866	-1.16515	0.317154	-3.67376	0.00023901	0.00123641	NA	NA
ENSG00000279579	2.84721	-1.07953	0.23665	-4.56171	5.07e-06	4.31e-05	LOC101930100	101930100
ENSG00000279679	1.45962	-1.10007	0.3071	-3.58211	0.000340829	0.00167713	NA	NA
ENSG00000279694	1.07599	-1.01844	0.286222	-3.55822	0.000373378	0.00181077	NA	NA
ENSG00000279703	1.21161	-1.15187	0.331553	-3.47416	0.000512464	0.00236699	NA	NA
ENSG00000279712	3.26578	-1.18807	0.302314	-3.92991	8.5e-05	0.000505152	NA	NA
ENSG00000279733	1.0713	-1.81159	0.676362	-2.67843	0.0073969	0.0225563	NA	NA
ENSG00000279737	1.62477	1.02401	0.301651	3.39468	0.000687099	0.00304358	NA	NA
ENSG00000279783	1.03557	-1.73101	0.620228	-2.79092	0.00525577	0.0169394	NA	NA
ENSG00000279836	0.902608	-1.58155	0.547292	-2.88977	0.00385518	0.0131267	NA	NA
ENSG00000279883	2.15126	-1.54846	0.37046	-4.17984	2.92e-05	0.000198785	NA	NA
ENSG00000279887	2.37638	-1.00185	0.307656	-3.25639	0.0011284	0.00464511	NA	NA
ENSG00000279924	0.756226	-1.44485	0.40675	-3.55217	0.000382066	0.00184894	NA	NA
ENSG00000279991	1.70891	-1.55441	0.472786	-3.28777	0.00100985	0.00422251	NA	NA
ENSG00000280000	0.375832	1.0632	0.346394	3.06933	0.00214539	0.00800926	NA	NA
ENSG00000280023	2.69184	-1.02259	0.204892	-4.99089	6.01e-07	6.52e-06	NA	NA
ENSG00000280043	0.637131	-1.57917	0.445495	-3.54476	0.00039297	0.00189135	NA	NA
ENSG00000280061	1.02173	1.31799	0.273828	4.8132	1.49e-06	1.46e-05	NA	NA
ENSG00000280095	0.587217	1.0247	0.305144	3.35809	0.000784819	0.00341123	NA	NA
ENSG00000280165	22.0544	1.20619	0.155844	7.73973	9.96e-15	6.16e-13	PCDH20	64881
ENSG00000280171	8.43878	-1.73941	0.287782	-6.04418	1.5e-09	3.15e-08	NA	NA
ENSG00000280180	3.99907	-2.29151	0.414745	-5.52509	3.29e-08	4.93e-07	NA	NA
ENSG00000280190	1.36676	-1.3812	0.338932	-4.07516	4.6e-05	0.000296307	NA	NA
ENSG00000280196	1.25306	1.35248	0.335122	4.03578	5.44e-05	0.000342338	NA	NA
ENSG00000280227	1.62536	-1.19493	0.422745	-2.8266	0.00470451	0.0154455	NA	NA
ENSG00000280409	4.30237	-1.33234	0.249106	-5.34848	8.87e-08	1.19e-06	LINC01101	84931
ENSG00000280414	1.47353	-1.87183	0.413138	-4.53077	5.88e-06	4.89e-05	NA	NA
ENSG00000280439	32.1988	1.42012	0.209547	6.7771	1.23e-11	4.05e-10	NA	NA
ENSG00000280683	0.675572	-1.41845	0.596259	-2.37892	0.0173636	0.0456107	NA	NA
ENSG00000280776	2.40594	-1.43404	0.555084	-2.58346	0.00978145	0.0284598	NA	NA
ENSG00000280890	2.98207	-2.06575	0.19704	-10.4839	1.02e-25	6.94e-23	NA	NA
ENSG00000280916	3.92736	-1.14461	0.186766	-6.12859	8.87e-10	1.97e-08	NA	NA
ENSG00000281131	1.56648	-3.14457	0.52607	-5.97748	2.27e-09	4.54e-08	SCHLAP1	101669767
ENSG00000281181	1.11533	1.59548	0.539889	2.9552	0.00312468	0.0109938	NA	NA
ENSG00000281386	4.456	-1.29944	0.255156	-5.09274	3.53e-07	4.05e-06	NA	NA
ENSG00000281566	4.71384	-2.37152	0.560632	-4.23009	2.34e-05	0.000163827	NA	NA
